# Supplementary material for: A High-Quality Genome Assembly of Sorghum dochna
Source: Front Genet. 2022 Aug 12;13:844385. doi: 10.3389/fgene.2022.844385 (PMC9412107; doi:10.3389/fgene.2022.844385)
Supplement: Supplementary file 4 [file Table1.XLSX]

## Sheet: TABLES1
TABLE S1 Preliminary assembly results
Sample Name	ContigNum	ContigLen(bp)	GC(%)	ContigMIN(bp)	ContigN50(bp)	ContigN90(bp)	ContigMAX(bp)
S. dochna	1628	831092836	43.89	11425	53394264	11660912	82240182

## Sheet: TABLES2
TABLE S2 Benchmarking Universal Single-Copy Orthologs analysis of S. dochna
BUSCO notation assessment results
Complete single-copy BUSCOs	97.5%
Complete and single-copy BUSCOs	0.951
Complete Duplicated BUSCOs	0.024
Fragmented BUSCOs	0.006
Missing BUSCOs	0.019
Total BUSCO groups searched	1614

## Sheet: TABLES3
TABLE S3 Gene structure prediction
Sample Name	Oganism	Numner of genes	Mean CDS Length(bp)	Exons per transcript	Mean exon length(bp)		Mean intron length(bp)
	Puccinellia tenuiflora	22086	1351	5.5	247		483
	Zea mays	27923	1336	5.2	256		441
	S. bicolor bicolor	35102	1306	4.9	268		472
S. dochna	Echinochloa crusgalli	30314	1508	5,9	257		493
	Brachypodium distachyon	27182	1336	5.1	265		459

## Sheet: TABLE S4
TABLE S4 repeat sequences results
	Repeat type	Classification	Number	Masked(bp)	Masked(%)
Class I: Retrotransposon	LTR-Retrotransposon	Copia	45496	52788199	0.0679
		Gypsy	180449	369213282	0.4746
		Others	77625	38623940	0.0497
	Non-LTR Retrotransposon	LINE	24338	12390847	0.0159
Class II: DNA Transposon	Subclass I	CMC-EnSpm	51395	34049121	0.0438
		MULE-MuDR	16112	5221897	0.0067
		PIF-Harbinger	21700	5026597	0.0065
		hAT-Ac	5480	1832572	0.0024
		hAT-Tag1	1970	784764	0.001
		Others	177594	33010463	0.0424
	Subclass II Helitron	Helitron	15296	3186901	0.0041
		Simple repeat	2966	343488	0.0004
	Other	-	4867	1487176	0.0019
	Unknown	-	99167	21494207	0.0276
	Total	-	724551	579484880	0.7448

## Sheet: TABLE S5
TABLE S5 repeat sequences results
Sample Name	Number of genes	Mean CDS length (bp)	Exons per transcript	Mean exon length (bp)	Mean intron length (bp)
sorghum dochna	20108	1276	6.8	306	479

## Sheet: TABLE S6
TABLE S6 TEs Content (classified) in the Assembled in sorghum dochna
#Class	Copy_Number	bpMasked	%masked
ARTEFACT	1	33	0
DNA	164743	30723322	0.03949
DNA/CMC-EnSpm	51395	34049121	0.04376
DNA/MULE-MuDR	16112	5221897	0.00671
DNA/P	136	17147	2e-05
DNA/PIF-Harbinger	21700	5026597	0.00646
DNA/TcMar-Stowaway	6921	1057716	0.00136
DNA/hAT	583	82650	0.00011
DNA/hAT-Ac	5480	1832572	0.00236
DNA/hAT-Charlie	3	370	0
DNA/hAT-Tag1	1970	784764	0.00101
DNA/hAT-Tip100	5208	1129258	0.00145
DNAauto/PILENNN	96	31426	4e-05
LINE	109	39179	5e-05
LINE/L1	23664	12276019	0.01578
LINE/RTE-BovB	565	75649	0.0001
LTR	77470	38478671	0.04946
LTR/Cassandra	78	5235	1e-05
LTR/Caulimovirus	77	140034	0.00018
LTR/Copia	45496	52788199	0.06785
LTR/Gypsy	180449	369213282	0.47455
Other/centromeric	3	464	0
RC/Helitron	15296	3186901	0.0041
Retroposon/L1	127	12563	2e-05
SINE	19	1247	0
SINE/L1	10	799	0
SINE/tRNA-L1	28	1954	0
SINE/tRNA-RTE	7	1025	0
Unknown	99167	21494207	0.02763
Low_complexity	37	5260	1e-05
Satellite	4182	1442469	0.00185
Satellite/centr	453	21362	3e-05
Simple_repeat	2966	343488	0.00044

## Sheet: TABLE S7
Table S7 Third-Generation Sequencing HiFi reads output statictics
Sample Name	Reads Number	Base Number	Mean Length	N50	Depth
S.Dochna	2478215	32883911911	13269	13281	41

## Sheet: TABLE S8
Table S8 GO enrichment analysis result of positive selected genes
BP	GO.ID	Term	Annotated	Significant	PValue	ann.genes
1	GO:0002938	tRNA_guanine_ribose_methylation	1	1	0.00012	Chr04.g18340.m1
2	GO:0002128	tRNA_nucleoside_ribose_methylation	3	1	0.00035	Chr04.g18340.m1
3	GO:0030488	tRNA_methylation	24	1	0.00283	Chr04.g18340.m1
4	GO:0000413	protein_peptidyl-prolyl_isomerization	54	1	0.00636	Chr01.g01717.m1
5	GO:0018208	peptidyl-proline_modification	56	1	0.0066	Chr01.g01717.m1
6	GO:0001510	RNA_methylation	64	1	0.00754	Chr04.g18340.m1
7	GO:0006400	tRNA_modification	72	1	0.00848	Chr04.g18340.m1
8	GO:0008033	tRNA_processing	102	1	0.012	Chr04.g18340.m1
9	GO:0043414	macromolecule_methylation	152	1	0.01786	Chr04.g18340.m1
10	GO:0009451	RNA_modification	171	1	0.02008	Chr04.g18340.m1
11	GO:0006399	tRNA_metabolic_process	185	1	0.02172	Chr04.g18340.m1
12	GO:0043412	macromolecule_modification	2553	2	0.02269	Chr01.g01717.m1;Chr04.g18340.m1
13	GO:0006457	protein_folding	194	1	0.02277	Chr01.g01717.m1
14	GO:0034470	ncRNA_processing	273	1	0.03196	Chr04.g18340.m1
15	GO:0018193	peptidyl-amino_acid_modification	329	1	0.03846	Chr01.g01717.m1
16	GO:0034660	ncRNA_metabolic_process	366	1	0.04273	Chr04.g18340.m1
17	GO:0032259	methylation	377	1	0.044	Chr04.g18340.m1
18	GO:0006396	RNA_processing	567	1	0.0658	Chr04.g18340.m1
19	GO:0044260	cellular_macromolecule_metabolic_process	8541	2	0.25404	Chr01.g01717.m1;Chr04.g18340.m1
20	GO:0006464	cellular_protein_modification_process	2380	1	0.26119	Chr01.g01717.m1
21	GO:0036211	protein_modification_process	2380	1	0.26119	Chr01.g01717.m1
22	GO:0043170	macromolecule_metabolic_process	9353	2	0.30465	Chr01.g01717.m1;Chr04.g18340.m1
23	GO:0010467	gene_expression	2992	1	0.32197	Chr04.g18340.m1
24	GO:0016070	RNA_metabolic_process	3074	1	0.32992	Chr04.g18340.m1
25	GO:0044267	cellular_protein_metabolic_process	3492	1	0.3697	Chr01.g01717.m1
26	GO:0044238	primary_metabolic_process	10877	2	0.41202	Chr01.g01717.m1;Chr04.g18340.m1
27	GO:0044237	cellular_metabolic_process	11150	2	0.43297	Chr01.g01717.m1;Chr04.g18340.m1
28	GO:0019538	protein_metabolic_process	4272	1	0.44067	Chr01.g01717.m1
29	GO:0071704	organic_substance_metabolic_process	11783	2	0.48352	Chr01.g01717.m1;Chr04.g18340.m1
30	GO:0090304	nucleic_acid_metabolic_process	5283	1	0.52636	Chr04.g18340.m1
31	GO:0006139	nucleobase-containing_compound_metabolic_process	5676	1	0.55774	Chr04.g18340.m1
32	GO:0046483	heterocycle_metabolic_process	5853	1	0.57153	Chr04.g18340.m1
33	GO:0006725	cellular_aromatic_compound_metabolic_process	6022	1	0.58449	Chr04.g18340.m1
34	GO:0009987	cellular_process	12971	2	0.58594	Chr01.g01717.m1;Chr04.g18340.m1
35	GO:1901360	organic_cyclic_compound_metabolic_process	6073	1	0.58836	Chr04.g18340.m1
36	GO:0034641	cellular_nitrogen_compound_metabolic_process	6444	1	0.61597	Chr04.g18340.m1
37	GO:0006807	nitrogen_compound_metabolic_process	6797	1	0.64136	Chr04.g18340.m1
38	GO:0008152	metabolic_process	13690	2	0.65271	Chr01.g01717.m1;Chr04.g18340.m1
39	GO:0008150	biological_process	16945	2	1	Chr01.g01717.m1;Chr04.g18340.m1
MF	GO.ID	Term	Annotated	Significant	PValue	ann.genes
1	GO:0003964	RNA-directed_DNA_polymerase_activity	615	100	< 1e-30	Chr01.g00161.m1;Chr01.g00342.m1;Chr01.g01674.m1;Chr01.g01675.m1;Chr01.g01928.m1;Chr01.g02656.m1;Chr01.g02670.m1;Chr01.g02857.m1;Chr01.g02861.m1;Chr01.g03217.m1;Chr01.g03235.m1;Chr01.g03245.m1;Chr01.g03708.m1;Chr01.g05049.m1;Chr02.g06432.m1;Chr02.g06487.m1;Chr02.g06491.m1;Chr02.g06587.m1;Chr02.g06671.m1;Chr02.g06967.m1;Chr02.g08261.m1;Chr02.g08396.m1;Chr02.g08479.m1;Chr02.g09123.m1;Chr03.g09403.m1…
2	GO:0034061	DNA_polymerase_activity	646	100	< 1e-30	Chr01.g00161.m1;Chr01.g00342.m1;Chr01.g01674.m1;Chr01.g01675.m1;Chr01.g01928.m1;Chr01.g02656.m1;Chr01.g02670.m1;Chr01.g02857.m1;Chr01.g02861.m1;Chr01.g03217.m1;Chr01.g03235.m1;Chr01.g03245.m1;Chr01.g03708.m1;Chr01.g05049.m1;Chr02.g06432.m1;Chr02.g06487.m1;Chr02.g06491.m1;Chr02.g06587.m1;Chr02.g06671.m1;Chr02.g06967.m1;Chr02.g08261.m1;Chr02.g08396.m1;Chr02.g08479.m1;Chr02.g09123.m1;Chr03.g09403.m1…
3	GO:0003676	nucleic_acid_binding	5315	341	< 1e-30	Chr01.g00161.m1;Chr01.g00342.m1;Chr01.g00389.m1;Chr01.g00581.m1;Chr01.g00719.m1;Chr01.g01234.m1;Chr01.g01674.m1;Chr01.g01675.m1;Chr01.g01789.m1;Chr01.g01810.m1;Chr01.g01912.m1;Chr01.g01928.m1;Chr01.g02282.m1;Chr01.g02362.m1;Chr01.g02527.m1;Chr01.g02656.m1;Chr01.g02670.m1;Chr01.g02789.m1;Chr01.g02853.m1;Chr01.g02857.m1;Chr01.g02861.m1;Chr01.g02914.m1;Chr01.g03086.m1;Chr01.g03195.m1;Chr01.g03217.m1…
4	GO:0016779	nucleotidyltransferase_activity	788	110	< 1e-30	Chr01.g00161.m1;Chr01.g00342.m1;Chr01.g01674.m1;Chr01.g01675.m1;Chr01.g01928.m1;Chr01.g02656.m1;Chr01.g02670.m1;Chr01.g02857.m1;Chr01.g02861.m1;Chr01.g03217.m1;Chr01.g03235.m1;Chr01.g03245.m1;Chr01.g03708.m1;Chr01.g05049.m1;Chr02.g06432.m1;Chr02.g06487.m1;Chr02.g06491.m1;Chr02.g06587.m1;Chr02.g06671.m1;Chr02.g06967.m1;Chr02.g08261.m1;Chr02.g08396.m1;Chr02.g08479.m1;Chr02.g09123.m1;Chr03.g09403.m1…
5	GO:0003682	chromatin_binding	193	55	< 1e-30	Chr01.g01674.m1;Chr01.g01675.m1;Chr01.g02656.m1;Chr01.g02670.m1;Chr01.g03217.m1;Chr01.g03235.m1;Chr01.g05049.m1;Chr02.g06432.m1;Chr02.g06587.m1;Chr02.g06967.m1;Chr02.g08479.m1;Chr03.g09403.m1;Chr03.g10059.m1;Chr03.g11092.m1;Chr03.g11817.m1;Chr03.g12093.m1;Chr03.g12137.m1;Chr04.g14691.m1;Chr04.g15467.m1;Chr04.g15863.m1;Chr04.g16224.m1;Chr04.g17086.m1;Chr04.g17628.m1;Chr04.g18808.m1;Chr04.g18909.m1…
6	GO:0044877	macromolecular_complex_binding	260	56	4.3e-28	Chr01.g01674.m1;Chr01.g01675.m1;Chr01.g02656.m1;Chr01.g02670.m1;Chr01.g03217.m1;Chr01.g03235.m1;Chr01.g05049.m1;Chr02.g06432.m1;Chr02.g06587.m1;Chr02.g06967.m1;Chr02.g08479.m1;Chr03.g09403.m1;Chr03.g10059.m1;Chr03.g11092.m1;Chr03.g11817.m1;Chr03.g12093.m1;Chr03.g12137.m1;Chr04.g14691.m1;Chr04.g15467.m1;Chr04.g15863.m1;Chr04.g16224.m1;Chr04.g17086.m1;Chr04.g17628.m1;Chr04.g18808.m1;Chr04.g18909.m1…
7	GO:0004190	aspartic-type_endopeptidase_activity	381	67	6.6e-28	Chr01.g01674.m1;Chr01.g01675.m1;Chr01.g02362.m1;Chr01.g02656.m1;Chr01.g02670.m1;Chr01.g02857.m1;Chr01.g03217.m1;Chr01.g03235.m1;Chr01.g03708.m1;Chr01.g05049.m1;Chr02.g06432.m1;Chr02.g06587.m1;Chr02.g06967.m1;Chr02.g08048.m1;Chr02.g08084.m1;Chr02.g08088.m1;Chr02.g08479.m1;Chr02.g09123.m1;Chr03.g09403.m1;Chr03.g11092.m1;Chr03.g11817.m1;Chr03.g11823.m1;Chr03.g12093.m1;Chr03.g12137.m1;Chr04.g14691.m1…
8	GO:0070001	aspartic-type_peptidase_activity	381	67	6.6e-28	Chr01.g01674.m1;Chr01.g01675.m1;Chr01.g02362.m1;Chr01.g02656.m1;Chr01.g02670.m1;Chr01.g02857.m1;Chr01.g03217.m1;Chr01.g03235.m1;Chr01.g03708.m1;Chr01.g05049.m1;Chr02.g06432.m1;Chr02.g06587.m1;Chr02.g06967.m1;Chr02.g08048.m1;Chr02.g08084.m1;Chr02.g08088.m1;Chr02.g08479.m1;Chr02.g09123.m1;Chr03.g09403.m1;Chr03.g11092.m1;Chr03.g11817.m1;Chr03.g11823.m1;Chr03.g12093.m1;Chr03.g12137.m1;Chr04.g14691.m1…
9	GO:0003723	RNA_binding	1342	117	6.3e-20	Chr01.g00161.m1;Chr01.g00342.m1;Chr01.g00581.m1;Chr01.g01674.m1;Chr01.g01675.m1;Chr01.g01789.m1;Chr01.g01928.m1;Chr01.g02656.m1;Chr01.g02670.m1;Chr01.g02857.m1;Chr01.g02861.m1;Chr01.g03217.m1;Chr01.g03235.m1;Chr01.g03245.m1;Chr01.g03708.m1;Chr01.g03759.m1;Chr01.g05049.m1;Chr02.g06432.m1;Chr02.g06487.m1;Chr02.g06491.m1;Chr02.g06587.m1;Chr02.g06671.m1;Chr02.g06967.m1;Chr02.g08261.m1;Chr02.g08396.m1…
10	GO:0005488	binding	12602	552	1e-19	Chr01.g00161.m1;Chr01.g00190.m1;Chr01.g00192.m1;Chr01.g00250.m1;Chr01.g00254.m1;Chr01.g00342.m1;Chr01.g00389.m1;Chr01.g00581.m1;Chr01.g00719.m1;Chr01.g00745.m1;Chr01.g01234.m1;Chr01.g01674.m1;Chr01.g01675.m1;Chr01.g01789.m1;Chr01.g01810.m1;Chr01.g01879.m1;Chr01.g01912.m1;Chr01.g01928.m1;Chr01.g02282.m1;Chr01.g02362.m1;Chr01.g02500.m1;Chr01.g02527.m1;Chr01.g02613.m1;Chr01.g02656.m1;Chr01.g02670.m1…
11	GO:0003677	DNA_binding	2685	171	4.5e-15	Chr01.g00161.m1;Chr01.g00342.m1;Chr01.g00389.m1;Chr01.g00719.m1;Chr01.g01674.m1;Chr01.g01675.m1;Chr01.g01810.m1;Chr01.g02656.m1;Chr01.g02670.m1;Chr01.g02857.m1;Chr01.g02861.m1;Chr01.g03217.m1;Chr01.g03235.m1;Chr01.g03245.m1;Chr01.g03448.m1;Chr01.g03708.m1;Chr01.g03759.m1;Chr01.g04760.m1;Chr01.g05049.m1;Chr02.g06301.m1;Chr02.g06432.m1;Chr02.g06587.m1;Chr02.g06638.m1;Chr02.g06671.m1;Chr02.g06749.m1…
12	GO:1901363	heterocyclic_compound_binding	8717	408	1.2e-14	Chr01.g00161.m1;Chr01.g00190.m1;Chr01.g00192.m1;Chr01.g00250.m1;Chr01.g00254.m1;Chr01.g00342.m1;Chr01.g00389.m1;Chr01.g00581.m1;Chr01.g00719.m1;Chr01.g01234.m1;Chr01.g01674.m1;Chr01.g01675.m1;Chr01.g01789.m1;Chr01.g01810.m1;Chr01.g01912.m1;Chr01.g01928.m1;Chr01.g02282.m1;Chr01.g02362.m1;Chr01.g02527.m1;Chr01.g02656.m1;Chr01.g02670.m1;Chr01.g02789.m1;Chr01.g02853.m1;Chr01.g02857.m1;Chr01.g02861.m1…
13	GO:0097159	organic_cyclic_compound_binding	8719	408	1.3e-14	Chr01.g00161.m1;Chr01.g00190.m1;Chr01.g00192.m1;Chr01.g00250.m1;Chr01.g00254.m1;Chr01.g00342.m1;Chr01.g00389.m1;Chr01.g00581.m1;Chr01.g00719.m1;Chr01.g01234.m1;Chr01.g01674.m1;Chr01.g01675.m1;Chr01.g01789.m1;Chr01.g01810.m1;Chr01.g01912.m1;Chr01.g01928.m1;Chr01.g02282.m1;Chr01.g02362.m1;Chr01.g02527.m1;Chr01.g02656.m1;Chr01.g02670.m1;Chr01.g02789.m1;Chr01.g02853.m1;Chr01.g02857.m1;Chr01.g02861.m1…
14	GO:0016210	naringenin-chalcone_synthase_activity	14	11	3.6e-14	Chr02.g09110.m1;Chr02.g09111.m1;Chr02.g09112.m1;Chr02.g09113.m1;Chr02.g09114.m1;Chr02.g09115.m1;Chr02.g09116.m1;Chr02.g09119.m1;Chr02.g09120.m1;Chr02.g09121.m1;Chr02.g09122.m1
15	GO:0004175	endopeptidase_activity	696	68	4e-14	Chr01.g01674.m1;Chr01.g01675.m1;Chr01.g02362.m1;Chr01.g02656.m1;Chr01.g02670.m1;Chr01.g02857.m1;Chr01.g03217.m1;Chr01.g03235.m1;Chr01.g03708.m1;Chr01.g05049.m1;Chr02.g06432.m1;Chr02.g06587.m1;Chr02.g06967.m1;Chr02.g08048.m1;Chr02.g08084.m1;Chr02.g08088.m1;Chr02.g08479.m1;Chr02.g09123.m1;Chr03.g09403.m1;Chr03.g09564.m1;Chr03.g11092.m1;Chr03.g11817.m1;Chr03.g11823.m1;Chr03.g12093.m1;Chr03.g12137.m1…
16	GO:0070011	peptidase_activity,_acting_on_L-amino_acid_peptides	975	74	6.1e-10	Chr01.g01674.m1;Chr01.g01675.m1;Chr01.g02362.m1;Chr01.g02656.m1;Chr01.g02670.m1;Chr01.g02857.m1;Chr01.g03217.m1;Chr01.g03235.m1;Chr01.g03708.m1;Chr01.g05049.m1;Chr02.g06432.m1;Chr02.g06587.m1;Chr02.g06967.m1;Chr02.g08048.m1;Chr02.g08084.m1;Chr02.g08088.m1;Chr02.g08479.m1;Chr02.g09123.m1;Chr03.g09403.m1;Chr03.g09564.m1;Chr03.g11092.m1;Chr03.g11817.m1;Chr03.g11823.m1;Chr03.g12093.m1;Chr03.g12137.m1…
17	GO:0004556	alpha-amylase_activity	12	8	1.1e-09	Chr04.g16708.m1;Chr04.g17072.m1;Chr04.g17073.m1;Chr04.g17074.m1;Chr05.g22486.m1;Chr05.g22488.m1;Chr06.g25126.m1;Chr06.g25127.m1
18	GO:0008233	peptidase_activity	1042	74	1.1e-08	Chr01.g01674.m1;Chr01.g01675.m1;Chr01.g02362.m1;Chr01.g02656.m1;Chr01.g02670.m1;Chr01.g02857.m1;Chr01.g03217.m1;Chr01.g03235.m1;Chr01.g03708.m1;Chr01.g05049.m1;Chr02.g06432.m1;Chr02.g06587.m1;Chr02.g06967.m1;Chr02.g08048.m1;Chr02.g08084.m1;Chr02.g08088.m1;Chr02.g08479.m1;Chr02.g09123.m1;Chr03.g09403.m1;Chr03.g09564.m1;Chr03.g11092.m1;Chr03.g11817.m1;Chr03.g11823.m1;Chr03.g12093.m1;Chr03.g12137.m1…
19	GO:0052716	hydroquinone:oxygen_oxidoreductase_activity	29	10	3.4e-08	Chr02.g08742.m1;Chr02.g08752.m1;Chr02.g08765.m1;Chr02.g08840.m1;Chr02.g08845.m1;Chr02.g08907.m1;Chr05.g21804.m1;Chr05.g21805.m1;Chr05.g22537.m1;Chr08.g31573.m1
20	GO:0047085	hydroxyphenylacetonitrile_2-monooxygenase_activity	5	5	5.7e-08	Chr01.g00192.m1;Chr01.g00250.m1;Chr01.g00254.m1;Chr02.g08785.m1;Chr02.g08894.m1
21	GO:0050592	4-hydroxyphenylacetaldehyde_oxime_monooxygenase_activity	5	5	5.7e-08	Chr01.g00192.m1;Chr01.g00250.m1;Chr01.g00254.m1;Chr02.g08785.m1;Chr02.g08894.m1
22	GO:0016160	amylase_activity	20	8	2.2e-07	Chr04.g16708.m1;Chr04.g17072.m1;Chr04.g17073.m1;Chr04.g17074.m1;Chr05.g22486.m1;Chr05.g22488.m1;Chr06.g25126.m1;Chr06.g25127.m1
23	GO:0045156	electron_transporter,_transferring_electrons_within_the_cyclic_electron_transpor...	20	8	2.2e-07	Chr02.g06145.m1;scaffold11.g37880.m1;scaffold12.g37883.m1;scaffold21.g37906.m1;scaffold24.g37911.m1;scaffold26.g37914.m1;scaffold30.g37921.m1;scaffold40.g37934.m1
24	GO:0009055	electron_carrier_activity	234	26	3.1e-07	Chr02.g06145.m1;Chr02.g06749.m1;Chr02.g08531.m1;Chr02.g09172.m1;Chr03.g09409.m1;Chr04.g14729.m1;Chr04.g17664.m1;Chr05.g19097.m1;Chr05.g19372.m1;Chr05.g20114.m1;Chr05.g20321.m1;Chr05.g22674.m1;Chr06.g23554.m1;Chr06.g24967.m1;Chr07.g26554.m1;Chr07.g28332.m1;Chr08.g28586.m1;Chr09.g33686.m1;Chr09.g34516.m1;scaffold11.g37880.m1;scaffold12.g37883.m1;scaffold21.g37906.m1;scaffold24.g37911.m1;scaffold26.…
25	GO:0008270	zinc_ion_binding	1660	97	7.6e-07	Chr01.g01810.m1;Chr01.g01912.m1;Chr01.g02362.m1;Chr01.g02789.m1;Chr01.g02853.m1;Chr01.g02861.m1;Chr01.g03237.m1;Chr01.g03340.m1;Chr01.g03425.m1;Chr01.g03431.m1;Chr01.g05273.m1;Chr01.g05347.m1;Chr02.g06671.m1;Chr02.g07629.m1;Chr02.g07890.m1;Chr02.g08610.m1;Chr02.g08925.m1;Chr03.g10846.m1;Chr03.g10961.m1;Chr03.g11823.m1;Chr03.g12187.m1;Chr03.g12207.m1;Chr03.g12237.m1;Chr03.g12326.m1;Chr03.g13044.m1…
26	GO:0016682	oxidoreductase_activity,_acting_on_diphenols_and_related_substances_as_donors,_o...	41	10	1.3e-06	Chr02.g08742.m1;Chr02.g08752.m1;Chr02.g08765.m1;Chr02.g08840.m1;Chr02.g08845.m1;Chr02.g08907.m1;Chr05.g21804.m1;Chr05.g21805.m1;Chr05.g22537.m1;Chr08.g31573.m1
27	GO:0016168	chlorophyll_binding	25	8	1.6e-06	Chr02.g06145.m1;scaffold11.g37880.m1;scaffold12.g37883.m1;scaffold21.g37906.m1;scaffold24.g37911.m1;scaffold26.g37914.m1;scaffold30.g37921.m1;scaffold40.g37934.m1
28	GO:0016679	oxidoreductase_activity,_acting_on_diphenols_and_related_substances_as_donors	50	10	8.8e-06	Chr02.g08742.m1;Chr02.g08752.m1;Chr02.g08765.m1;Chr02.g08840.m1;Chr02.g08845.m1;Chr02.g08907.m1;Chr05.g21804.m1;Chr05.g21805.m1;Chr05.g22537.m1;Chr08.g31573.m1
29	GO:0016772	transferase_activity,_transferring_phosphorus-containing_groups	2491	128	9.7e-06	Chr01.g00161.m1;Chr01.g00342.m1;Chr01.g01674.m1;Chr01.g01675.m1;Chr01.g01928.m1;Chr01.g01974.m1;Chr01.g02656.m1;Chr01.g02670.m1;Chr01.g02857.m1;Chr01.g02861.m1;Chr01.g03217.m1;Chr01.g03235.m1;Chr01.g03245.m1;Chr01.g03708.m1;Chr01.g05049.m1;Chr02.g06432.m1;Chr02.g06487.m1;Chr02.g06491.m1;Chr02.g06587.m1;Chr02.g06671.m1;Chr02.g06967.m1;Chr02.g07237.m1;Chr02.g07240.m1;Chr02.g07241.m1;Chr02.g07250.m1…
30	GO:0046914	transition_metal_ion_binding	2405	124	1.2e-05	Chr01.g00190.m1;Chr01.g00192.m1;Chr01.g00250.m1;Chr01.g00254.m1;Chr01.g01810.m1;Chr01.g01912.m1;Chr01.g02362.m1;Chr01.g02789.m1;Chr01.g02853.m1;Chr01.g02861.m1;Chr01.g03237.m1;Chr01.g03340.m1;Chr01.g03425.m1;Chr01.g03431.m1;Chr01.g04249.m1;Chr01.g04253.m1;Chr01.g04254.m1;Chr01.g05273.m1;Chr01.g05347.m1;Chr02.g06491.m1;Chr02.g06671.m1;Chr02.g07629.m1;Chr02.g07890.m1;Chr02.g08278.m1;Chr02.g08406.m1…
31	GO:0046872	metal_ion_binding	4100	191	2.1e-05	Chr01.g00190.m1;Chr01.g00192.m1;Chr01.g00250.m1;Chr01.g00254.m1;Chr01.g01810.m1;Chr01.g01879.m1;Chr01.g01912.m1;Chr01.g02362.m1;Chr01.g02789.m1;Chr01.g02853.m1;Chr01.g02857.m1;Chr01.g02861.m1;Chr01.g03237.m1;Chr01.g03340.m1;Chr01.g03358.m1;Chr01.g03425.m1;Chr01.g03431.m1;Chr01.g03441.m1;Chr01.g03708.m1;Chr01.g04249.m1;Chr01.g04253.m1;Chr01.g04254.m1;Chr01.g05273.m1;Chr01.g05347.m1;Chr02.g06261.m1…
32	GO:0043169	cation_binding	4107	191	2.3e-05	Chr01.g00190.m1;Chr01.g00192.m1;Chr01.g00250.m1;Chr01.g00254.m1;Chr01.g01810.m1;Chr01.g01879.m1;Chr01.g01912.m1;Chr01.g02362.m1;Chr01.g02789.m1;Chr01.g02853.m1;Chr01.g02857.m1;Chr01.g02861.m1;Chr01.g03237.m1;Chr01.g03340.m1;Chr01.g03358.m1;Chr01.g03425.m1;Chr01.g03431.m1;Chr01.g03441.m1;Chr01.g03708.m1;Chr01.g04249.m1;Chr01.g04253.m1;Chr01.g04254.m1;Chr01.g05273.m1;Chr01.g05347.m1;Chr02.g06261.m1…
33	GO:0016722	oxidoreductase_activity,_oxidizing_metal_ions	58	10	3.5e-05	Chr02.g08742.m1;Chr02.g08752.m1;Chr02.g08765.m1;Chr02.g08840.m1;Chr02.g08845.m1;Chr02.g08907.m1;Chr05.g21804.m1;Chr05.g21805.m1;Chr05.g22537.m1;Chr08.g31573.m1
34	GO:0003904	deoxyribodipyrimidine_photo-lyase_activity	21	6	6.9e-05	Chr05.g19958.m1;Chr05.g21272.m1;Chr07.g26020.m1;Chr07.g26021.m1;Chr08.g30148.m1;Chr09.g32770.m1
35	GO:0003913	DNA_photolyase_activity	23	6	0.00012	Chr05.g19958.m1;Chr05.g21272.m1;Chr07.g26020.m1;Chr07.g26021.m1;Chr08.g30148.m1;Chr09.g32770.m1
36	GO:0031490	chromatin_DNA_binding	9	4	0.00018	Chr03.g10059.m1;Chr08.g28881.m1;Chr08.g28882.m1;Chr10.g36837.m1
37	GO:0031492	nucleosomal_DNA_binding	9	4	0.00018	Chr03.g10059.m1;Chr08.g28881.m1;Chr08.g28882.m1;Chr10.g36837.m1
38	GO:0008420	CTD_phosphatase_activity	16	5	0.00018	Chr02.g06231.m1;Chr02.g09266.m1;Chr05.g22689.m1;Chr05.g22692.m1;Chr08.g31171.m1
39	GO:0043167	ion_binding	4314	193	0.00021	Chr01.g00190.m1;Chr01.g00192.m1;Chr01.g00250.m1;Chr01.g00254.m1;Chr01.g01810.m1;Chr01.g01879.m1;Chr01.g01912.m1;Chr01.g02362.m1;Chr01.g02789.m1;Chr01.g02853.m1;Chr01.g02857.m1;Chr01.g02861.m1;Chr01.g03237.m1;Chr01.g03340.m1;Chr01.g03358.m1;Chr01.g03425.m1;Chr01.g03431.m1;Chr01.g03441.m1;Chr01.g03708.m1;Chr01.g04249.m1;Chr01.g04253.m1;Chr01.g04254.m1;Chr01.g05273.m1;Chr01.g05347.m1;Chr02.g06261.m1…
40	GO:0046982	protein_heterodimerization_activity	94	11	0.00051	Chr01.g03759.m1;Chr03.g10059.m1;Chr03.g10251.m1;Chr03.g13642.m1;Chr04.g16930.m1;Chr04.g17667.m1;Chr05.g22219.m1;Chr08.g28881.m1;Chr08.g28882.m1;Chr09.g32566.m1;Chr10.g36837.m1
41	GO:0016740	transferase_activity	4926	213	0.00061	Chr01.g00161.m1;Chr01.g00342.m1;Chr01.g01089.m1;Chr01.g01650.m1;Chr01.g01674.m1;Chr01.g01675.m1;Chr01.g01761.m1;Chr01.g01928.m1;Chr01.g01974.m1;Chr01.g02656.m1;Chr01.g02670.m1;Chr01.g02857.m1;Chr01.g02861.m1;Chr01.g03217.m1;Chr01.g03235.m1;Chr01.g03245.m1;Chr01.g03708.m1;Chr01.g05049.m1;Chr02.g06432.m1;Chr02.g06487.m1;Chr02.g06491.m1;Chr02.g06587.m1;Chr02.g06671.m1;Chr02.g06967.m1;Chr02.g07096.m1…
42	GO:0031491	nucleosome_binding	12	4	0.00063	Chr03.g10059.m1;Chr08.g28881.m1;Chr08.g28882.m1;Chr10.g36837.m1
43	GO:0008171	O-methyltransferase_activity	68	9	0.00067	Chr02.g07096.m1;Chr02.g08085.m1;Chr02.g08086.m1;Chr02.g08089.m1;Chr02.g08090.m1;Chr06.g23872.m1;Chr09.g34814.m1;Chr09.g34819.m1;Chr09.g34820.m1
44	GO:0042393	histone_binding	46	7	0.00113	Chr01.g03759.m1;Chr03.g10251.m1;Chr03.g13642.m1;Chr04.g16930.m1;Chr04.g17667.m1;Chr05.g22219.m1;Chr09.g32566.m1
45	GO:0005507	copper_ion_binding	105	11	0.00131	Chr02.g08742.m1;Chr02.g08752.m1;Chr02.g08765.m1;Chr02.g08840.m1;Chr02.g08845.m1;Chr02.g08907.m1;Chr04.g15604.m1;Chr05.g21804.m1;Chr05.g21805.m1;Chr05.g22537.m1;Chr08.g31573.m1
46	GO:0003899	DNA-directed_RNA_polymerase_activity	66	8	0.00233	scaffold12.g37887.m1;scaffold19.g37901.m1;scaffold22.g37908.m1;scaffold23.g37910.m1;scaffold27.g37917.m1;scaffold41.g37936.m1;scaffold43.g37938.m1;scaffold47.g37941.m1
47	GO:0019843	rRNA_binding	81	9	0.00234	scaffold14.g37891.m1;scaffold17.g37898.m1;scaffold18.g37899.m1;scaffold21.g37904.m1;scaffold26.g37916.m1;scaffold29.g37919.m1;scaffold34.g37926.m1;scaffold42.g37937.m1;scaffold59.g37956.m1
48	GO:0035197	siRNA_binding	3	2	0.00372	Chr01.g00581.m1;Chr04.g14900.m1
49	GO:0034062	RNA_polymerase_activity	72	8	0.00403	scaffold12.g37887.m1;scaffold19.g37901.m1;scaffold22.g37908.m1;scaffold23.g37910.m1;scaffold27.g37917.m1;scaffold41.g37936.m1;scaffold43.g37938.m1;scaffold47.g37941.m1
50	GO:0043566	structure-specific_DNA_binding	21	4	0.00592	Chr03.g10059.m1;Chr08.g28881.m1;Chr08.g28882.m1;Chr10.g36837.m1
51	GO:0009044	xylan_1,4-beta-xylosidase_activity	11	3	0.00602	Chr03.g12761.m1;Chr07.g28125.m1;Chr08.g30331.m1
52	GO:0097599	xylanase_activity	11	3	0.00602	Chr03.g12761.m1;Chr07.g28125.m1;Chr08.g30331.m1
53	GO:0004601	peroxidase_activity	224	16	0.00672	Chr02.g06749.m1;Chr02.g08531.m1;Chr02.g09172.m1;Chr03.g09409.m1;Chr04.g17664.m1;Chr05.g19097.m1;Chr05.g19372.m1;Chr05.g20114.m1;Chr05.g20321.m1;Chr05.g22674.m1;Chr06.g23554.m1;Chr06.g24967.m1;Chr07.g26554.m1;Chr07.g28332.m1;Chr08.g28586.m1;Chr09.g34516.m1
54	GO:0016684	oxidoreductase_activity,_acting_on_peroxide_as_acceptor	224	16	0.00672	Chr02.g06749.m1;Chr02.g08531.m1;Chr02.g09172.m1;Chr03.g09409.m1;Chr04.g17664.m1;Chr05.g19097.m1;Chr05.g19372.m1;Chr05.g20114.m1;Chr05.g20321.m1;Chr05.g22674.m1;Chr06.g23554.m1;Chr06.g24967.m1;Chr07.g26554.m1;Chr07.g28332.m1;Chr08.g28586.m1;Chr09.g34516.m1
55	GO:0008417	fucosyltransferase_activity	24	4	0.00965	Chr04.g14485.m1;Chr04.g14486.m1;Chr04.g14487.m1;Chr07.g26497.m1
56	GO:0003678	DNA_helicase_activity	89	8	0.01408	Chr01.g03322.m1;Chr01.g03471.m1;Chr03.g09921.m1;Chr03.g11660.m1;Chr04.g15692.m1;Chr04.g16947.m1;Chr05.g20222.m1;Chr08.g29585.m1
57	GO:0016209	antioxidant_activity	244	16	0.01446	Chr02.g06749.m1;Chr02.g08531.m1;Chr02.g09172.m1;Chr03.g09409.m1;Chr04.g17664.m1;Chr05.g19097.m1;Chr05.g19372.m1;Chr05.g20114.m1;Chr05.g20321.m1;Chr05.g22674.m1;Chr06.g23554.m1;Chr06.g24967.m1;Chr07.g26554.m1;Chr07.g28332.m1;Chr08.g28586.m1;Chr09.g34516.m1
58	GO:0042349	guiding_stereospecific_synthesis_activity	42	5	0.01627	Chr02.g08144.m1;Chr02.g08147.m1;Chr02.g08150.m1;Chr02.g08153.m1;Chr07.g27288.m1
59	GO:0036459	thiol-dependent_ubiquitinyl_hydrolase_activity	45	5	0.02143	Chr03.g12586.m1;Chr06.g25461.m1;Chr06.g25539.m1;Chr06.g25540.m1;Chr06.g25541.m1
60	GO:0101005	ubiquitinyl_hydrolase_activity	45	5	0.02143	Chr03.g12586.m1;Chr06.g25461.m1;Chr06.g25539.m1;Chr06.g25540.m1;Chr06.g25541.m1
61	GO:0016747	transferase_activity,_transferring_acyl_groups_other_than_amino-acyl_groups	431	24	0.02143	Chr01.g01089.m1;Chr02.g09110.m1;Chr02.g09111.m1;Chr02.g09112.m1;Chr02.g09113.m1;Chr02.g09114.m1;Chr02.g09115.m1;Chr02.g09116.m1;Chr02.g09119.m1;Chr02.g09120.m1;Chr02.g09121.m1;Chr02.g09122.m1;Chr03.g09661.m1;Chr03.g11267.m1;Chr03.g12752.m1;Chr03.g12753.m1;Chr03.g12754.m1;Chr05.g21958.m1;Chr06.g23445.m1;Chr06.g24996.m1;Chr06.g25453.m1;Chr08.g28764.m1;Chr08.g28765.m1;Chr08.g30687.m1
62	GO:0008107	galactoside_2-alpha-L-fucosyltransferase_activity	18	3	0.02472	Chr04.g14485.m1;Chr04.g14486.m1;Chr07.g26497.m1
63	GO:0031127	alpha-(1,2)-fucosyltransferase_activity	18	3	0.02472	Chr04.g14485.m1;Chr04.g14486.m1;Chr07.g26497.m1
64	GO:0090447	glycerol-3-phosphate_2-O-acyltransferase_activity	18	3	0.02472	Chr03.g12752.m1;Chr03.g12753.m1;Chr03.g12754.m1
65	GO:0046556	alpha-L-arabinofuranosidase_activity	19	3	0.0286	Chr03.g12761.m1;Chr07.g28125.m1;Chr08.g30331.m1
66	GO:0016702	oxidoreductase_activity,_acting_on_single_donors_with_incorporation_of_molecular...	52	5	0.03728	Chr04.g16397.m1;Chr04.g16398.m1;Chr04.g16399.m1;Chr04.g16400.m1;Chr04.g16401.m1
67	GO:0032403	protein_complex_binding	36	4	0.03832	Chr03.g10059.m1;Chr08.g28881.m1;Chr08.g28882.m1;Chr10.g36837.m1
68	GO:0080043	quercetin_3-O-glucosyltransferase_activity	191	12	0.04146	Chr02.g08617.m1;Chr02.g08619.m1;Chr02.g08739.m1;Chr02.g08753.m1;Chr02.g08754.m1;Chr02.g08755.m1;Chr02.g08757.m1;Chr02.g08760.m1;Chr02.g08763.m1;Chr02.g08767.m1;Chr02.g08909.m1;Chr08.g30697.m1
69	GO:0080044	quercetin_7-O-glucosyltransferase_activity	191	12	0.04146	Chr02.g08617.m1;Chr02.g08619.m1;Chr02.g08739.m1;Chr02.g08753.m1;Chr02.g08754.m1;Chr02.g08755.m1;Chr02.g08757.m1;Chr02.g08760.m1;Chr02.g08763.m1;Chr02.g08767.m1;Chr02.g08909.m1;Chr08.g30697.m1
70	GO:0004386	helicase_activity	213	13	0.04233	Chr01.g03250.m1;Chr01.g03322.m1;Chr01.g03471.m1;Chr02.g06295.m1;Chr02.g06837.m1;Chr03.g09921.m1;Chr03.g11660.m1;Chr04.g15692.m1;Chr04.g16318.m1;Chr04.g16947.m1;Chr05.g20222.m1;Chr06.g24137.m1;Chr08.g29585.m1
71	GO:0016746	transferase_activity,_transferring_acyl_groups	465	24	0.04572	Chr01.g01089.m1;Chr02.g09110.m1;Chr02.g09111.m1;Chr02.g09112.m1;Chr02.g09113.m1;Chr02.g09114.m1;Chr02.g09115.m1;Chr02.g09116.m1;Chr02.g09119.m1;Chr02.g09120.m1;Chr02.g09121.m1;Chr02.g09122.m1;Chr03.g09661.m1;Chr03.g11267.m1;Chr03.g12752.m1;Chr03.g12753.m1;Chr03.g12754.m1;Chr05.g21958.m1;Chr06.g23445.m1;Chr06.g24996.m1;Chr06.g25453.m1;Chr08.g28764.m1;Chr08.g28765.m1;Chr08.g30687.m1
72	GO:0019783	ubiquitin-like_protein-specific_protease_activity	76	6	0.05387	Chr03.g09564.m1;Chr03.g12586.m1;Chr06.g25461.m1;Chr06.g25539.m1;Chr06.g25540.m1;Chr06.g25541.m1
73	GO:0016701	oxidoreductase_activity,_acting_on_single_donors_with_incorporation_of_molecular...	64	5	0.07779	Chr04.g16397.m1;Chr04.g16398.m1;Chr04.g16399.m1;Chr04.g16400.m1;Chr04.g16401.m1
74	GO:0046983	protein_dimerization_activity	477	23	0.08919	Chr01.g03759.m1;Chr02.g07096.m1;Chr02.g08085.m1;Chr02.g08086.m1;Chr02.g08089.m1;Chr02.g08090.m1;Chr03.g10059.m1;Chr03.g10251.m1;Chr03.g13550.m1;Chr03.g13642.m1;Chr04.g16930.m1;Chr04.g17667.m1;Chr05.g22219.m1;Chr06.g23872.m1;Chr07.g27431.m1;Chr07.g27432.m1;Chr08.g28881.m1;Chr08.g28882.m1;Chr09.g32566.m1;Chr09.g34814.m1;Chr09.g34819.m1;Chr09.g34820.m1;Chr10.g36837.m1
75	GO:0043531	ADP_binding	246	13	0.10306	Chr02.g06400.m1;Chr02.g06401.m1;Chr02.g08085.m1;Chr02.g08086.m1;Chr02.g08089.m1;Chr02.g08090.m1;Chr02.g08521.m1;Chr05.g19942.m1;Chr05.g19943.m1;Chr07.g28037.m1;Chr07.g28047.m1;Chr07.g28049.m1;Chr08.g29975.m1
76	GO:0050291	sphingosine_N-acyltransferase_activity	3	1	0.10324	Chr05.g21958.m1
77	GO:0016709	oxidoreductase_activity,_acting_on_paired_donors,_with_incorporation_or_reductio...	258	13	0.13397	Chr01.g00190.m1;Chr01.g00192.m1;Chr01.g00250.m1;Chr01.g00254.m1;Chr01.g04249.m1;Chr01.g04253.m1;Chr01.g04254.m1;Chr02.g08278.m1;Chr02.g08406.m1;Chr02.g08785.m1;Chr02.g08894.m1;Chr04.g14729.m1;Chr06.g23557.m1
78	GO:0003977	UDP-N-acetylglucosamine_diphosphorylase_activity	4	1	0.13523	Chr10.g37621.m1
79	GO:0004126	cytidine_deaminase_activity	4	1	0.13523	Chr03.g10961.m1
80	GO:0008568	microtubule-severing_ATPase_activity	19	2	0.14594	Chr02.g08268.m1;Chr02.g08468.m1
81	GO:0008757	S-adenosylmethionine-dependent_methyltransferase_activity	215	11	0.14755	Chr02.g07096.m1;Chr02.g08085.m1;Chr02.g08086.m1;Chr02.g08089.m1;Chr02.g08090.m1;Chr02.g08157.m1;Chr02.g08158.m1;Chr06.g23872.m1;Chr09.g34814.m1;Chr09.g34819.m1;Chr09.g34820.m1
82	GO:0008474	palmitoyl-(protein)_hydrolase_activity	5	1	0.16608	Chr09.g31916.m1
83	GO:0008194	UDP-glycosyltransferase_activity	381	17	0.20403	Chr01.g01650.m1;Chr02.g08617.m1;Chr02.g08619.m1;Chr02.g08739.m1;Chr02.g08753.m1;Chr02.g08754.m1;Chr02.g08755.m1;Chr02.g08757.m1;Chr02.g08760.m1;Chr02.g08763.m1;Chr02.g08767.m1;Chr02.g08909.m1;Chr03.g13276.m1;Chr03.g13344.m1;Chr08.g30697.m1;Chr09.g31836.m1;Chr10.g37412.m1
84	GO:0004722	protein_serine/threonine_phosphatase_activity	89	5	0.2118	Chr02.g06231.m1;Chr02.g09266.m1;Chr05.g22689.m1;Chr05.g22692.m1;Chr08.g31171.m1
85	GO:0016151	nickel_cation_binding	7	1	0.22453	Chr02.g06491.m1
86	GO:0070569	uridylyltransferase_activity	7	1	0.22453	Chr10.g37621.m1
87	GO:0098599	palmitoyl_hydrolase_activity	7	1	0.22453	Chr09.g31916.m1
88	GO:0010333	terpene_synthase_activity	27	2	0.25034	Chr02.g08818.m1;Chr02.g08864.m1
89	GO:0035251	UDP-glucosyltransferase_activity	272	12	0.26616	Chr02.g08617.m1;Chr02.g08619.m1;Chr02.g08739.m1;Chr02.g08753.m1;Chr02.g08754.m1;Chr02.g08755.m1;Chr02.g08757.m1;Chr02.g08760.m1;Chr02.g08763.m1;Chr02.g08767.m1;Chr02.g08909.m1;Chr08.g30697.m1
90	GO:0003690	double-stranded_DNA_binding	250	11	0.28099	Chr02.g08742.m1;Chr02.g08752.m1;Chr02.g08765.m1;Chr02.g08840.m1;Chr02.g08845.m1;Chr02.g08907.m1;Chr03.g13550.m1;Chr05.g21804.m1;Chr05.g21805.m1;Chr08.g29728.m1;Chr09.g34481.m1
91	GO:0051213	dioxygenase_activity	177	8	0.29784	Chr03.g12752.m1;Chr03.g12753.m1;Chr03.g12754.m1;Chr04.g16397.m1;Chr04.g16398.m1;Chr04.g16399.m1;Chr04.g16400.m1;Chr04.g16401.m1
92	GO:0046527	glucosyltransferase_activity	281	12	0.30288	Chr02.g08617.m1;Chr02.g08619.m1;Chr02.g08739.m1;Chr02.g08753.m1;Chr02.g08754.m1;Chr02.g08755.m1;Chr02.g08757.m1;Chr02.g08760.m1;Chr02.g08763.m1;Chr02.g08767.m1;Chr02.g08909.m1;Chr08.g30697.m1
93	GO:0046906	tetrapyrrole_binding	572	23	0.30652	Chr01.g00190.m1;Chr01.g00192.m1;Chr01.g00250.m1;Chr01.g00254.m1;Chr01.g04249.m1;Chr01.g04253.m1;Chr01.g04254.m1;Chr02.g06145.m1;Chr02.g08278.m1;Chr02.g08406.m1;Chr02.g08785.m1;Chr02.g08894.m1;Chr04.g14729.m1;Chr05.g20885.m1;Chr06.g23557.m1;Chr07.g26445.m1;scaffold11.g37880.m1;scaffold12.g37883.m1;scaffold21.g37906.m1;scaffold24.g37911.m1;scaffold26.g37914.m1;scaffold30.g37921.m1;scaffold40.g37934…
94	GO:0016838	carbon-oxygen_lyase_activity,_acting_on_phosphates	32	2	0.31704	Chr02.g08818.m1;Chr02.g08864.m1
95	GO:0019904	protein_domain_specific_binding	11	1	0.32943	Chr01.g03759.m1
96	GO:0008408	3'-5'_exonuclease_activity	58	3	0.34226	Chr03.g13862.m1;Chr04.g14383.m1;Chr04.g14384.m1
97	GO:0000977	RNA_polymerase_II_regulatory_region_sequence-specific_DNA_binding	61	3	0.37169	Chr03.g13550.m1;Chr08.g29728.m1;Chr09.g34481.m1
98	GO:0001012	RNA_polymerase_II_regulatory_region_DNA_binding	61	3	0.37169	Chr03.g13550.m1;Chr08.g29728.m1;Chr09.g34481.m1
99	GO:0004721	phosphoprotein_phosphatase_activity	147	6	0.42755	Chr02.g06231.m1;Chr02.g09266.m1;Chr05.g22689.m1;Chr05.g22692.m1;Chr05.g22694.m1;Chr08.g31171.m1
100	GO:0004525	ribonuclease_III_activity	16	1	0.44086	Chr01.g01789.m1
101	GO:0032296	double-stranded_RNA-specific_ribonuclease_activity	16	1	0.44086	Chr01.g01789.m1
102	GO:0008061	chitin_binding	46	2	0.49207	Chr09.g33108.m1;Chr09.g33109.m1
103	GO:0004568	chitinase_activity	47	2	0.50351	Chr09.g33108.m1;Chr09.g33109.m1
104	GO:0016758	transferase_activity,_transferring_hexosyl_groups	527	19	0.51431	Chr02.g08617.m1;Chr02.g08619.m1;Chr02.g08739.m1;Chr02.g08753.m1;Chr02.g08754.m1;Chr02.g08755.m1;Chr02.g08757.m1;Chr02.g08760.m1;Chr02.g08763.m1;Chr02.g08767.m1;Chr02.g08909.m1;Chr03.g13276.m1;Chr03.g13344.m1;Chr04.g14485.m1;Chr04.g14486.m1;Chr04.g14487.m1;Chr07.g26497.m1;Chr08.g30697.m1;Chr10.g37412.m1
105	GO:0019239	deaminase_activity	23	1	0.5665	Chr03.g10961.m1
106	GO:0051119	sugar_transmembrane_transporter_activity	171	6	0.57408	Chr06.g24543.m1;Chr07.g28163.m1;Chr07.g28174.m1;scaffold5.g22997.m1;scaffold5.g23004.m1;scaffold5.g23010.m1
107	GO:0019706	protein-cysteine_S-palmitoyltransferase_activity	24	1	0.58198	Chr06.g25453.m1
108	GO:0019707	protein-cysteine_S-acyltransferase_activity	24	1	0.58198	Chr06.g25453.m1
109	GO:0004497	monooxygenase_activity	434	15	0.587	Chr01.g00190.m1;Chr01.g00192.m1;Chr01.g00250.m1;Chr01.g00254.m1;Chr01.g04249.m1;Chr01.g04253.m1;Chr01.g04254.m1;Chr02.g08278.m1;Chr02.g08406.m1;Chr02.g08785.m1;Chr02.g08894.m1;Chr04.g14729.m1;Chr05.g20885.m1;Chr06.g23557.m1;Chr07.g26445.m1
110	GO:0003735	structural_constituent_of_ribosome	377	13	0.58942	Chr10.g37332.m1;Chr10.g37334.m1;Chr10.g37336.m1;Chr10.g37338.m1;scaffold14.g37891.m1;scaffold17.g37898.m1;scaffold18.g37899.m1;scaffold21.g37904.m1;scaffold26.g37916.m1;scaffold29.g37919.m1;scaffold34.g37926.m1;scaffold42.g37937.m1;scaffold59.g37956.m1
111	GO:0043022	ribosome_binding	25	1	0.59691	Chr10.g37621.m1
112	GO:0008168	methyltransferase_activity	350	12	0.59696	Chr02.g07096.m1;Chr02.g08085.m1;Chr02.g08086.m1;Chr02.g08089.m1;Chr02.g08090.m1;Chr02.g08157.m1;Chr02.g08158.m1;Chr04.g15084.m1;Chr06.g23872.m1;Chr09.g34814.m1;Chr09.g34819.m1;Chr09.g34820.m1
113	GO:0016830	carbon-carbon_lyase_activity	178	6	0.61328	Chr05.g19958.m1;Chr05.g21272.m1;Chr07.g26020.m1;Chr07.g26021.m1;Chr08.g30148.m1;Chr09.g32770.m1
114	GO:0016741	transferase_activity,_transferring_one-carbon_groups	355	12	0.61662	Chr02.g07096.m1;Chr02.g08085.m1;Chr02.g08086.m1;Chr02.g08089.m1;Chr02.g08090.m1;Chr02.g08157.m1;Chr02.g08158.m1;Chr04.g15084.m1;Chr06.g23872.m1;Chr09.g34814.m1;Chr09.g34819.m1;Chr09.g34820.m1
115	GO:0004867	serine-type_endopeptidase_inhibitor_activity	58	2	0.61779	Chr10.g36326.m1;Chr10.g36337.m1
116	GO:0016929	SUMO-specific_protease_activity	27	1	0.62519	Chr03.g09564.m1
117	GO:0016417	S-acyltransferase_activity	28	1	0.63858	Chr06.g25453.m1
118	GO:0016814	hydrolase_activity,_acting_on_carbon-nitrogen_(but_not_peptide)_bonds,_in_cyclic...	28	1	0.63858	Chr03.g10961.m1
119	GO:0016790	thiolester_hydrolase_activity	29	1	0.65149	Chr09.g31916.m1
120	GO:0016409	palmitoyltransferase_activity	30	1	0.66394	Chr06.g25453.m1
121	GO:0004527	exonuclease_activity	96	3	0.67053	Chr03.g13862.m1;Chr04.g14383.m1;Chr04.g14384.m1
122	GO:0016757	transferase_activity,_transferring_glycosyl_groups	694	23	0.67234	Chr01.g01650.m1;Chr02.g08617.m1;Chr02.g08619.m1;Chr02.g08739.m1;Chr02.g08753.m1;Chr02.g08754.m1;Chr02.g08755.m1;Chr02.g08757.m1;Chr02.g08760.m1;Chr02.g08763.m1;Chr02.g08767.m1;Chr02.g08909.m1;Chr02.g09029.m1;Chr03.g13276.m1;Chr03.g13344.m1;Chr04.g14485.m1;Chr04.g14486.m1;Chr04.g14487.m1;Chr04.g15044.m1;Chr07.g26497.m1;Chr08.g30697.m1;Chr09.g31836.m1;Chr10.g37412.m1
123	GO:0016705	oxidoreductase_activity,_acting_on_paired_donors,_with_incorporation_or_reductio...	476	15	0.72485	Chr01.g00190.m1;Chr01.g00192.m1;Chr01.g00250.m1;Chr01.g00254.m1;Chr01.g04249.m1;Chr01.g04253.m1;Chr01.g04254.m1;Chr02.g08278.m1;Chr02.g08406.m1;Chr02.g08785.m1;Chr02.g08894.m1;Chr04.g14729.m1;Chr05.g20885.m1;Chr06.g23557.m1;Chr07.g26445.m1
124	GO:0016791	phosphatase_activity	294	9	0.72579	Chr02.g06231.m1;Chr02.g09266.m1;Chr03.g12752.m1;Chr03.g12753.m1;Chr03.g12754.m1;Chr05.g22689.m1;Chr05.g22692.m1;Chr05.g22694.m1;Chr08.g31171.m1
125	GO:0004866	endopeptidase_inhibitor_activity	74	2	0.74634	Chr10.g36326.m1;Chr10.g36337.m1
126	GO:0061135	endopeptidase_regulator_activity	74	2	0.74634	Chr10.g36326.m1;Chr10.g36337.m1
127	GO:0030414	peptidase_inhibitor_activity	76	2	0.75949	Chr10.g36326.m1;Chr10.g36337.m1
128	GO:0061134	peptidase_regulator_activity	76	2	0.75949	Chr10.g36326.m1;Chr10.g36337.m1
129	GO:0005506	iron_ion_binding	489	15	0.76106	Chr01.g00190.m1;Chr01.g00192.m1;Chr01.g00250.m1;Chr01.g00254.m1;Chr01.g04249.m1;Chr01.g04253.m1;Chr01.g04254.m1;Chr02.g08278.m1;Chr02.g08406.m1;Chr02.g08785.m1;Chr02.g08894.m1;Chr04.g14729.m1;Chr05.g20885.m1;Chr06.g23557.m1;Chr07.g26445.m1
130	GO:0043021	ribonucleoprotein_complex_binding	40	1	0.76645	Chr10.g37621.m1
131	GO:0015144	carbohydrate_transmembrane_transporter_activity	212	6	0.77177	Chr06.g24543.m1;Chr07.g28163.m1;Chr07.g28174.m1;scaffold5.g22997.m1;scaffold5.g23004.m1;scaffold5.g23010.m1
132	GO:1901476	carbohydrate_transporter_activity	212	6	0.77177	Chr06.g24543.m1;Chr07.g28163.m1;Chr07.g28174.m1;scaffold5.g22997.m1;scaffold5.g23004.m1;scaffold5.g23010.m1
133	GO:0008374	O-acyltransferase_activity	114	3	0.77762	Chr03.g12752.m1;Chr03.g12753.m1;Chr03.g12754.m1
134	GO:0004523	RNA-DNA_hybrid_ribonuclease_activity	562	17	0.79049	Chr01.g00161.m1;Chr01.g00342.m1;Chr01.g03245.m1;Chr02.g08261.m1;Chr02.g08396.m1;Chr03.g12745.m1;Chr04.g15812.m1;Chr04.g15813.m1;Chr06.g24543.m1;Chr07.g26115.m1;Chr07.g26481.m1;Chr07.g26482.m1;Chr08.g29452.m1;Chr08.g29456.m1;Chr09.g32552.m1;Chr09.g34724.m1;Chr09.g34725.m1
135	GO:0016891	endoribonuclease_activity,_producing_5'-phosphomonoesters	597	18	0.80024	Chr01.g00161.m1;Chr01.g00342.m1;Chr01.g01789.m1;Chr01.g03245.m1;Chr02.g08261.m1;Chr02.g08396.m1;Chr03.g12745.m1;Chr04.g15812.m1;Chr04.g15813.m1;Chr06.g24543.m1;Chr07.g26115.m1;Chr07.g26481.m1;Chr07.g26482.m1;Chr08.g29452.m1;Chr08.g29456.m1;Chr09.g32552.m1;Chr09.g34724.m1;Chr09.g34725.m1
136	GO:0005198	structural_molecule_activity	443	13	0.80133	Chr10.g37332.m1;Chr10.g37334.m1;Chr10.g37336.m1;Chr10.g37338.m1;scaffold14.g37891.m1;scaffold17.g37898.m1;scaffold18.g37899.m1;scaffold21.g37904.m1;scaffold26.g37916.m1;scaffold29.g37919.m1;scaffold34.g37926.m1;scaffold42.g37937.m1;scaffold59.g37956.m1
137	GO:0004553	hydrolase_activity,_hydrolyzing_O-glycosyl_compounds	478	14	0.81054	Chr03.g12761.m1;Chr04.g16708.m1;Chr04.g17072.m1;Chr04.g17073.m1;Chr04.g17074.m1;Chr05.g22486.m1;Chr05.g22488.m1;Chr06.g25126.m1;Chr06.g25127.m1;Chr07.g28125.m1;Chr08.g30331.m1;Chr09.g33108.m1;Chr09.g33109.m1;scaffold6.g23082.m1
138	GO:0016893	endonuclease_activity,_active_with_either_ribo-_or_deoxyribonucleic_acids_and_pr...	603	18	0.81298	Chr01.g00161.m1;Chr01.g00342.m1;Chr01.g01789.m1;Chr01.g03245.m1;Chr02.g08261.m1;Chr02.g08396.m1;Chr03.g12745.m1;Chr04.g15812.m1;Chr04.g15813.m1;Chr06.g24543.m1;Chr07.g26115.m1;Chr07.g26481.m1;Chr07.g26482.m1;Chr08.g29452.m1;Chr08.g29456.m1;Chr09.g32552.m1;Chr09.g34724.m1;Chr09.g34725.m1
139	GO:0004521	endoribonuclease_activity	606	18	0.81912	Chr01.g00161.m1;Chr01.g00342.m1;Chr01.g01789.m1;Chr01.g03245.m1;Chr02.g08261.m1;Chr02.g08396.m1;Chr03.g12745.m1;Chr04.g15812.m1;Chr04.g15813.m1;Chr06.g24543.m1;Chr07.g26115.m1;Chr07.g26481.m1;Chr07.g26482.m1;Chr08.g29452.m1;Chr08.g29456.m1;Chr09.g32552.m1;Chr09.g34724.m1;Chr09.g34725.m1
140	GO:0005509	calcium_ion_binding	301	8	0.84585	Chr04.g16708.m1;Chr04.g17072.m1;Chr04.g17073.m1;Chr04.g17074.m1;Chr05.g22486.m1;Chr05.g22488.m1;Chr06.g25126.m1;Chr06.g25127.m1
141	GO:0008234	cysteine-type_peptidase_activity	237	6	0.85331	Chr03.g09564.m1;Chr03.g12586.m1;Chr06.g25461.m1;Chr06.g25539.m1;Chr06.g25540.m1;Chr06.g25541.m1
142	GO:0004540	ribonuclease_activity	637	18	0.87422	Chr01.g00161.m1;Chr01.g00342.m1;Chr01.g01789.m1;Chr01.g03245.m1;Chr02.g08261.m1;Chr02.g08396.m1;Chr03.g12745.m1;Chr04.g15812.m1;Chr04.g15813.m1;Chr06.g24543.m1;Chr07.g26115.m1;Chr07.g26481.m1;Chr07.g26482.m1;Chr08.g29452.m1;Chr08.g29456.m1;Chr09.g32552.m1;Chr09.g34724.m1;Chr09.g34725.m1
143	GO:0004842	ubiquitin-protein_transferase_activity	480	13	0.87862	Chr01.g01761.m1;Chr03.g13313.m1;Chr03.g13325.m1;Chr04.g14983.m1;Chr04.g14985.m1;Chr05.g22624.m1;Chr06.g23591.m1;Chr07.g26777.m1;Chr07.g26778.m1;Chr08.g30523.m1;Chr08.g30524.m1;Chr08.g30526.m1;Chr10.g37769.m1
144	GO:0042910	xenobiotic_transporter_activity	58	1	0.87874	Chr01.g00112.m1
145	GO:0020037	heme_binding	546	15	0.88119	Chr01.g00190.m1;Chr01.g00192.m1;Chr01.g00250.m1;Chr01.g00254.m1;Chr01.g04249.m1;Chr01.g04253.m1;Chr01.g04254.m1;Chr02.g08278.m1;Chr02.g08406.m1;Chr02.g08785.m1;Chr02.g08894.m1;Chr04.g14729.m1;Chr05.g20885.m1;Chr06.g23557.m1;Chr07.g26445.m1
146	GO:0019787	ubiquitin-like_protein_transferase_activity	486	13	0.88853	Chr01.g01761.m1;Chr03.g13313.m1;Chr03.g13325.m1;Chr04.g14983.m1;Chr04.g14985.m1;Chr05.g22624.m1;Chr06.g23591.m1;Chr07.g26777.m1;Chr07.g26778.m1;Chr08.g30523.m1;Chr08.g30524.m1;Chr08.g30526.m1;Chr10.g37769.m1
147	GO:0042578	phosphoric_ester_hydrolase_activity	356	9	0.89221	Chr02.g06231.m1;Chr02.g09266.m1;Chr03.g12752.m1;Chr03.g12753.m1;Chr03.g12754.m1;Chr05.g22689.m1;Chr05.g22692.m1;Chr05.g22694.m1;Chr08.g31171.m1
148	GO:0016787	hydrolase_activity	4197	137	0.89469	Chr01.g00161.m1;Chr01.g00342.m1;Chr01.g01674.m1;Chr01.g01675.m1;Chr01.g01789.m1;Chr01.g02362.m1;Chr01.g02656.m1;Chr01.g02670.m1;Chr01.g02857.m1;Chr01.g03217.m1;Chr01.g03235.m1;Chr01.g03245.m1;Chr01.g03250.m1;Chr01.g03322.m1;Chr01.g03471.m1;Chr01.g03708.m1;Chr01.g05049.m1;Chr02.g06231.m1;Chr02.g06244.m1;Chr02.g06295.m1;Chr02.g06432.m1;Chr02.g06587.m1;Chr02.g06837.m1;Chr02.g06967.m1;Chr02.g08048.m1…
149	GO:0016798	hydrolase_activity,_acting_on_glycosyl_bonds	524	14	0.89685	Chr03.g12761.m1;Chr04.g16708.m1;Chr04.g17072.m1;Chr04.g17073.m1;Chr04.g17074.m1;Chr05.g22486.m1;Chr05.g22488.m1;Chr06.g25126.m1;Chr06.g25127.m1;Chr07.g28125.m1;Chr08.g30331.m1;Chr09.g33108.m1;Chr09.g33109.m1;scaffold6.g23082.m1
150	GO:0045735	nutrient_reservoir_activity	63	1	0.89894	Chr04.g16941.m1
151	GO:0004518	nuclease_activity	754	21	0.90384	Chr01.g00161.m1;Chr01.g00342.m1;Chr01.g01789.m1;Chr01.g03245.m1;Chr02.g08261.m1;Chr02.g08396.m1;Chr03.g12745.m1;Chr03.g13862.m1;Chr04.g14383.m1;Chr04.g14384.m1;Chr04.g15812.m1;Chr04.g15813.m1;Chr06.g24543.m1;Chr07.g26115.m1;Chr07.g26481.m1;Chr07.g26482.m1;Chr08.g29452.m1;Chr08.g29456.m1;Chr09.g32552.m1;Chr09.g34724.m1;Chr09.g34725.m1
152	GO:0004519	endonuclease_activity	661	18	0.90712	Chr01.g00161.m1;Chr01.g00342.m1;Chr01.g01789.m1;Chr01.g03245.m1;Chr02.g08261.m1;Chr02.g08396.m1;Chr03.g12745.m1;Chr04.g15812.m1;Chr04.g15813.m1;Chr06.g24543.m1;Chr07.g26115.m1;Chr07.g26481.m1;Chr07.g26482.m1;Chr08.g29452.m1;Chr08.g29456.m1;Chr09.g32552.m1;Chr09.g34724.m1;Chr09.g34725.m1
153	GO:0000976	transcription_regulatory_region_sequence-specific_DNA_binding	151	3	0.90923	Chr03.g13550.m1;Chr08.g29728.m1;Chr09.g34481.m1
154	GO:0016410	N-acyltransferase_activity	67	1	0.91265	Chr05.g21958.m1
155	GO:0000975	regulatory_region_DNA_binding	153	3	0.91376	Chr03.g13550.m1;Chr08.g29728.m1;Chr09.g34481.m1
156	GO:0001067	regulatory_region_nucleic_acid_binding	153	3	0.91376	Chr03.g13550.m1;Chr08.g29728.m1;Chr09.g34481.m1
157	GO:0044212	transcription_regulatory_region_DNA_binding	153	3	0.91376	Chr03.g13550.m1;Chr08.g29728.m1;Chr09.g34481.m1
158	GO:0016491	oxidoreductase_activity	1793	54	0.92186	Chr01.g00190.m1;Chr01.g00192.m1;Chr01.g00250.m1;Chr01.g00254.m1;Chr01.g03897.m1;Chr01.g04249.m1;Chr01.g04253.m1;Chr01.g04254.m1;Chr02.g06749.m1;Chr02.g08157.m1;Chr02.g08158.m1;Chr02.g08278.m1;Chr02.g08329.m1;Chr02.g08406.m1;Chr02.g08531.m1;Chr02.g08742.m1;Chr02.g08752.m1;Chr02.g08765.m1;Chr02.g08785.m1;Chr02.g08840.m1;Chr02.g08845.m1;Chr02.g08894.m1;Chr02.g08907.m1;Chr02.g09172.m1;Chr03.g09409.m1…
159	GO:1990837	sequence-specific_double-stranded_DNA_binding	157	3	0.9222	Chr03.g13550.m1;Chr08.g29728.m1;Chr09.g34481.m1
160	GO:0061630	ubiquitin_protein_ligase_activity	247	5	0.94265	Chr03.g13313.m1;Chr03.g13325.m1;Chr05.g22624.m1;Chr07.g26777.m1;Chr07.g26778.m1
161	GO:0061659	ubiquitin-like_protein_ligase_activity	248	5	0.94393	Chr03.g13313.m1;Chr03.g13325.m1;Chr05.g22624.m1;Chr07.g26777.m1;Chr07.g26778.m1
162	GO:0016835	carbon-oxygen_lyase_activity	127	2	0.94402	Chr02.g08818.m1;Chr02.g08864.m1
163	GO:0000287	magnesium_ion_binding	128	2	0.94568	Chr02.g08818.m1;Chr02.g08864.m1
164	GO:0016810	hydrolase_activity,_acting_on_carbon-nitrogen_(but_not_peptide)_bonds	82	1	0.94945	Chr03.g10961.m1
165	GO:0030234	enzyme_regulator_activity	351	7	0.96922	Chr02.g08144.m1;Chr02.g08147.m1;Chr02.g08150.m1;Chr02.g08153.m1;Chr07.g27288.m1;Chr10.g36326.m1;Chr10.g36337.m1
166	GO:0016829	lyase_activity	416	8	0.98273	Chr02.g08818.m1;Chr02.g08864.m1;Chr05.g19958.m1;Chr05.g21272.m1;Chr07.g26020.m1;Chr07.g26021.m1;Chr08.g30148.m1;Chr09.g32770.m1
167	GO:0098772	molecular_function_regulator	378	7	0.98291	Chr02.g08144.m1;Chr02.g08147.m1;Chr02.g08150.m1;Chr02.g08153.m1;Chr07.g27288.m1;Chr10.g36326.m1;Chr10.g36337.m1
168	GO:0050662	coenzyme_binding	344	6	0.98491	Chr09.g32224.m1;Chr09.g32225.m1;Chr09.g32226.m1;Chr09.g32227.m1;Chr09.g32228.m1;Chr09.g32230.m1
169	GO:0015078	hydrogen_ion_transmembrane_transporter_activity	118	1	0.98642	Chr04.g15604.m1
170	GO:0005351	sugar:proton_symporter_activity	136	1	0.99297	Chr06.g24543.m1
171	GO:0005402	cation:sugar_symporter_activity	136	1	0.99297	Chr06.g24543.m1
172	GO:0015295	solute:proton_symporter_activity	137	1	0.99322	Chr06.g24543.m1
173	GO:0015297	antiporter_activity	137	1	0.99322	Chr01.g00112.m1
174	GO:0015294	solute:cation_symporter_activity	141	1	0.99415	Chr06.g24543.m1
175	GO:0052689	carboxylic_ester_hydrolase_activity	146	1	0.99513	Chr09.g31916.m1
176	GO:0004857	enzyme_inhibitor_activity	205	2	0.99514	Chr10.g36326.m1;Chr10.g36337.m1
177	GO:0017111	nucleoside-triphosphatase_activity	746	15	0.99564	Chr01.g03250.m1;Chr01.g03322.m1;Chr01.g03471.m1;Chr02.g06295.m1;Chr02.g06837.m1;Chr02.g08268.m1;Chr02.g08468.m1;Chr03.g09921.m1;Chr03.g11660.m1;Chr04.g15692.m1;Chr04.g16318.m1;Chr04.g16947.m1;Chr05.g20222.m1;Chr06.g24137.m1;Chr08.g29585.m1
178	GO:0001871	pattern_binding	150	1	0.99579	Chr07.g26509.m1
179	GO:0030247	polysaccharide_binding	150	1	0.99579	Chr07.g26509.m1
180	GO:0015293	symporter_activity	159	1	0.99697	Chr06.g24543.m1
181	GO:0016462	pyrophosphatase_activity	774	15	0.99748	Chr01.g03250.m1;Chr01.g03322.m1;Chr01.g03471.m1;Chr02.g06295.m1;Chr02.g06837.m1;Chr02.g08268.m1;Chr02.g08468.m1;Chr03.g09921.m1;Chr03.g11660.m1;Chr04.g15692.m1;Chr04.g16318.m1;Chr04.g16947.m1;Chr05.g20222.m1;Chr06.g24137.m1;Chr08.g29585.m1
182	GO:0016818	hydrolase_activity,_acting_on_acid_anhydrides,_in_phosphorus-containing_anhydrid...	783	15	0.9979	Chr01.g03250.m1;Chr01.g03322.m1;Chr01.g03471.m1;Chr02.g06295.m1;Chr02.g06837.m1;Chr02.g08268.m1;Chr02.g08468.m1;Chr03.g09921.m1;Chr03.g11660.m1;Chr04.g15692.m1;Chr04.g16318.m1;Chr04.g16947.m1;Chr05.g20222.m1;Chr06.g24137.m1;Chr08.g29585.m1
183	GO:0016817	hydrolase_activity,_acting_on_acid_anhydrides	791	15	0.99821	Chr01.g03250.m1;Chr01.g03322.m1;Chr01.g03471.m1;Chr02.g06295.m1;Chr02.g06837.m1;Chr02.g08268.m1;Chr02.g08468.m1;Chr03.g09921.m1;Chr03.g11660.m1;Chr04.g15692.m1;Chr04.g16318.m1;Chr04.g16947.m1;Chr05.g20222.m1;Chr06.g24137.m1;Chr08.g29585.m1
184	GO:0015077	monovalent_inorganic_cation_transmembrane_transporter_activity	189	1	0.99899	Chr04.g15604.m1
185	GO:0016788	hydrolase_activity,_acting_on_ester_bonds	1490	33	0.9993	Chr01.g00161.m1;Chr01.g00342.m1;Chr01.g01789.m1;Chr01.g03245.m1;Chr02.g06231.m1;Chr02.g06244.m1;Chr02.g08261.m1;Chr02.g08396.m1;Chr02.g09266.m1;Chr02.g09290.m1;Chr03.g12745.m1;Chr03.g12752.m1;Chr03.g12753.m1;Chr03.g12754.m1;Chr03.g13862.m1;Chr04.g14383.m1;Chr04.g14384.m1;Chr04.g15812.m1;Chr04.g15813.m1;Chr05.g22689.m1;Chr05.g22692.m1;Chr05.g22694.m1;Chr06.g24543.m1;Chr07.g26115.m1;Chr07.g26481.m1…
186	GO:0043168	anion_binding	205	1	0.99944	Chr04.g14790.m1
187	GO:0001071	nucleic_acid_binding_transcription_factor_activity	707	11	0.99964	Chr02.g08748.m1;Chr02.g08771.m1;Chr03.g13550.m1;Chr04.g14978.m1;Chr04.g15644.m1;Chr07.g28037.m1;Chr07.g28047.m1;Chr07.g28049.m1;Chr08.g29728.m1;Chr09.g34481.m1;scaffold10.g37871.m1
188	GO:0003700	transcription_factor_activity,_sequence-specific_DNA_binding	707	11	0.99964	Chr02.g08748.m1;Chr02.g08771.m1;Chr03.g13550.m1;Chr04.g14978.m1;Chr04.g15644.m1;Chr07.g28037.m1;Chr07.g28047.m1;Chr07.g28049.m1;Chr08.g29728.m1;Chr09.g34481.m1;scaffold10.g37871.m1
189	GO:0048037	cofactor_binding	508	6	0.99978	Chr09.g32224.m1;Chr09.g32225.m1;Chr09.g32226.m1;Chr09.g32227.m1;Chr09.g32228.m1;Chr09.g32230.m1
190	GO:0042623	ATPase_activity,_coupled	302	2	0.99981	Chr02.g08268.m1;Chr02.g08468.m1
191	GO:0015291	secondary_active_transmembrane_transporter_activity	326	2	0.99991	Chr01.g00112.m1;Chr06.g24543.m1
192	GO:0043565	sequence-specific_DNA_binding	532	5	0.99997	Chr03.g13550.m1;Chr04.g15644.m1;Chr08.g29728.m1;Chr09.g34481.m1;scaffold10.g37871.m1
193	GO:0022890	inorganic_cation_transmembrane_transporter_activity	290	1	0.99998	Chr04.g15604.m1
194	GO:0030246	carbohydrate_binding	295	1	0.99998	Chr07.g26509.m1
195	GO:0005515	protein_binding	1334	23	0.99999	Chr01.g03759.m1;Chr02.g07096.m1;Chr02.g08085.m1;Chr02.g08086.m1;Chr02.g08089.m1;Chr02.g08090.m1;Chr03.g10059.m1;Chr03.g10251.m1;Chr03.g13550.m1;Chr03.g13642.m1;Chr04.g16930.m1;Chr04.g17667.m1;Chr05.g22219.m1;Chr06.g23872.m1;Chr07.g27431.m1;Chr07.g27432.m1;Chr08.g28881.m1;Chr08.g28882.m1;Chr09.g32566.m1;Chr09.g34814.m1;Chr09.g34819.m1;Chr09.g34820.m1;Chr10.g36837.m1
196	GO:0016887	ATPase_activity	394	2	0.99999	Chr02.g08268.m1;Chr02.g08468.m1
197	GO:0016874	ligase_activity	338	1	1	Chr03.g13325.m1
198	GO:0004674	protein_serine/threonine_kinase_activity	927	11	1	Chr02.g07250.m1;Chr02.g08268.m1;Chr02.g08468.m1;Chr03.g10961.m1;Chr03.g13489.m1;Chr03.g13490.m1;Chr04.g15039.m1;Chr05.g19473.m1;Chr05.g19474.m1;Chr05.g19475.m1;Chr07.g26509.m1
199	GO:0008324	cation_transmembrane_transporter_activity	454	2	1	Chr04.g15604.m1;Chr06.g24543.m1
200	GO:0003824	catalytic_activity	11289	343	1	Chr01.g00161.m1;Chr01.g00190.m1;Chr01.g00192.m1;Chr01.g00250.m1;Chr01.g00254.m1;Chr01.g00342.m1;Chr01.g01089.m1;Chr01.g01650.m1;Chr01.g01674.m1;Chr01.g01675.m1;Chr01.g01761.m1;Chr01.g01789.m1;Chr01.g01928.m1;Chr01.g01974.m1;Chr01.g02362.m1;Chr01.g02656.m1;Chr01.g02670.m1;Chr01.g02857.m1;Chr01.g02861.m1;Chr01.g03086.m1;Chr01.g03217.m1;Chr01.g03235.m1;Chr01.g03245.m1;Chr01.g03250.m1;Chr01.g03322.m1…
201	GO:0022891	substrate-specific_transmembrane_transporter_activity	812	7	1	Chr04.g15604.m1;Chr06.g24543.m1;Chr07.g28163.m1;Chr07.g28174.m1;scaffold5.g22997.m1;scaffold5.g23004.m1;scaffold5.g23010.m1
202	GO:0022804	active_transmembrane_transporter_activity	556	2	1	Chr01.g00112.m1;Chr06.g24543.m1
203	GO:0022892	substrate-specific_transporter_activity	867	7	1	Chr04.g15604.m1;Chr06.g24543.m1;Chr07.g28163.m1;Chr07.g28174.m1;scaffold5.g22997.m1;scaffold5.g23004.m1;scaffold5.g23010.m1
204	GO:0015075	ion_transmembrane_transporter_activity	563	2	1	Chr04.g15604.m1;Chr06.g24543.m1
205	GO:0004672	protein_kinase_activity	1298	15	1	Chr02.g07237.m1;Chr02.g07240.m1;Chr02.g07241.m1;Chr02.g07250.m1;Chr02.g08268.m1;Chr02.g08468.m1;Chr03.g10961.m1;Chr03.g13489.m1;Chr03.g13490.m1;Chr04.g15039.m1;Chr05.g19473.m1;Chr05.g19474.m1;Chr05.g19475.m1;Chr07.g26369.m1;Chr07.g26509.m1
206	GO:0032559	adenyl_ribonucleotide_binding	2502	43	1	Chr01.g01789.m1;Chr01.g04776.m1;Chr01.g04777.m1;Chr01.g04778.m1;Chr01.g04779.m1;Chr01.g04782.m1;Chr01.g04783.m1;Chr01.g04784.m1;Chr01.g04785.m1;Chr02.g06400.m1;Chr02.g06401.m1;Chr02.g07237.m1;Chr02.g07240.m1;Chr02.g07241.m1;Chr02.g07250.m1;Chr02.g08085.m1;Chr02.g08086.m1;Chr02.g08089.m1;Chr02.g08090.m1;Chr02.g08268.m1;Chr02.g08468.m1;Chr02.g08521.m1;Chr03.g10961.m1;Chr03.g13489.m1;Chr03.g13490.m1…
207	GO:0030554	adenyl_nucleotide_binding	2506	43	1	Chr01.g01789.m1;Chr01.g04776.m1;Chr01.g04777.m1;Chr01.g04778.m1;Chr01.g04779.m1;Chr01.g04782.m1;Chr01.g04783.m1;Chr01.g04784.m1;Chr01.g04785.m1;Chr02.g06400.m1;Chr02.g06401.m1;Chr02.g07237.m1;Chr02.g07240.m1;Chr02.g07241.m1;Chr02.g07250.m1;Chr02.g08085.m1;Chr02.g08086.m1;Chr02.g08089.m1;Chr02.g08090.m1;Chr02.g08268.m1;Chr02.g08468.m1;Chr02.g08521.m1;Chr03.g10961.m1;Chr03.g13489.m1;Chr03.g13490.m1…
208	GO:0022857	transmembrane_transporter_activity	1105	9	1	Chr01.g00112.m1;Chr03.g11267.m1;Chr04.g15604.m1;Chr06.g24543.m1;Chr07.g28163.m1;Chr07.g28174.m1;scaffold5.g22997.m1;scaffold5.g23004.m1;scaffold5.g23010.m1
209	GO:0016773	phosphotransferase_activity,_alcohol_group_as_acceptor	1438	15	1	Chr02.g07237.m1;Chr02.g07240.m1;Chr02.g07241.m1;Chr02.g07250.m1;Chr02.g08268.m1;Chr02.g08468.m1;Chr03.g10961.m1;Chr03.g13489.m1;Chr03.g13490.m1;Chr04.g15039.m1;Chr05.g19473.m1;Chr05.g19474.m1;Chr05.g19475.m1;Chr07.g26369.m1;Chr07.g26509.m1
210	GO:0005215	transporter_activity	1347	12	1	Chr01.g00112.m1;Chr03.g10016.m1;Chr03.g10018.m1;Chr03.g10019.m1;Chr03.g11267.m1;Chr04.g15604.m1;Chr06.g24543.m1;Chr07.g28163.m1;Chr07.g28174.m1;scaffold5.g22997.m1;scaffold5.g23004.m1;scaffold5.g23010.m1
211	GO:0001883	purine_nucleoside_binding	2716	43	1	Chr01.g01789.m1;Chr01.g04776.m1;Chr01.g04777.m1;Chr01.g04778.m1;Chr01.g04779.m1;Chr01.g04782.m1;Chr01.g04783.m1;Chr01.g04784.m1;Chr01.g04785.m1;Chr02.g06400.m1;Chr02.g06401.m1;Chr02.g07237.m1;Chr02.g07240.m1;Chr02.g07241.m1;Chr02.g07250.m1;Chr02.g08085.m1;Chr02.g08086.m1;Chr02.g08089.m1;Chr02.g08090.m1;Chr02.g08268.m1;Chr02.g08468.m1;Chr02.g08521.m1;Chr03.g10961.m1;Chr03.g13489.m1;Chr03.g13490.m1…
212	GO:0032550	purine_ribonucleoside_binding	2716	43	1	Chr01.g01789.m1;Chr01.g04776.m1;Chr01.g04777.m1;Chr01.g04778.m1;Chr01.g04779.m1;Chr01.g04782.m1;Chr01.g04783.m1;Chr01.g04784.m1;Chr01.g04785.m1;Chr02.g06400.m1;Chr02.g06401.m1;Chr02.g07237.m1;Chr02.g07240.m1;Chr02.g07241.m1;Chr02.g07250.m1;Chr02.g08085.m1;Chr02.g08086.m1;Chr02.g08089.m1;Chr02.g08090.m1;Chr02.g08268.m1;Chr02.g08468.m1;Chr02.g08521.m1;Chr03.g10961.m1;Chr03.g13489.m1;Chr03.g13490.m1…
213	GO:0032555	purine_ribonucleotide_binding	2716	43	1	Chr01.g01789.m1;Chr01.g04776.m1;Chr01.g04777.m1;Chr01.g04778.m1;Chr01.g04779.m1;Chr01.g04782.m1;Chr01.g04783.m1;Chr01.g04784.m1;Chr01.g04785.m1;Chr02.g06400.m1;Chr02.g06401.m1;Chr02.g07237.m1;Chr02.g07240.m1;Chr02.g07241.m1;Chr02.g07250.m1;Chr02.g08085.m1;Chr02.g08086.m1;Chr02.g08089.m1;Chr02.g08090.m1;Chr02.g08268.m1;Chr02.g08468.m1;Chr02.g08521.m1;Chr03.g10961.m1;Chr03.g13489.m1;Chr03.g13490.m1…
214	GO:0017076	purine_nucleotide_binding	2720	43	1	Chr01.g01789.m1;Chr01.g04776.m1;Chr01.g04777.m1;Chr01.g04778.m1;Chr01.g04779.m1;Chr01.g04782.m1;Chr01.g04783.m1;Chr01.g04784.m1;Chr01.g04785.m1;Chr02.g06400.m1;Chr02.g06401.m1;Chr02.g07237.m1;Chr02.g07240.m1;Chr02.g07241.m1;Chr02.g07250.m1;Chr02.g08085.m1;Chr02.g08086.m1;Chr02.g08089.m1;Chr02.g08090.m1;Chr02.g08268.m1;Chr02.g08468.m1;Chr02.g08521.m1;Chr03.g10961.m1;Chr03.g13489.m1;Chr03.g13490.m1…
215	GO:0032549	ribonucleoside_binding	2723	43	1	Chr01.g01789.m1;Chr01.g04776.m1;Chr01.g04777.m1;Chr01.g04778.m1;Chr01.g04779.m1;Chr01.g04782.m1;Chr01.g04783.m1;Chr01.g04784.m1;Chr01.g04785.m1;Chr02.g06400.m1;Chr02.g06401.m1;Chr02.g07237.m1;Chr02.g07240.m1;Chr02.g07241.m1;Chr02.g07250.m1;Chr02.g08085.m1;Chr02.g08086.m1;Chr02.g08089.m1;Chr02.g08090.m1;Chr02.g08268.m1;Chr02.g08468.m1;Chr02.g08521.m1;Chr03.g10961.m1;Chr03.g13489.m1;Chr03.g13490.m1…
216	GO:0001882	nucleoside_binding	2724	43	1	Chr01.g01789.m1;Chr01.g04776.m1;Chr01.g04777.m1;Chr01.g04778.m1;Chr01.g04779.m1;Chr01.g04782.m1;Chr01.g04783.m1;Chr01.g04784.m1;Chr01.g04785.m1;Chr02.g06400.m1;Chr02.g06401.m1;Chr02.g07237.m1;Chr02.g07240.m1;Chr02.g07241.m1;Chr02.g07250.m1;Chr02.g08085.m1;Chr02.g08086.m1;Chr02.g08089.m1;Chr02.g08090.m1;Chr02.g08268.m1;Chr02.g08468.m1;Chr02.g08521.m1;Chr03.g10961.m1;Chr03.g13489.m1;Chr03.g13490.m1…
217	GO:0097367	carbohydrate_derivative_binding	2816	45	1	Chr01.g01789.m1;Chr01.g04776.m1;Chr01.g04777.m1;Chr01.g04778.m1;Chr01.g04779.m1;Chr01.g04782.m1;Chr01.g04783.m1;Chr01.g04784.m1;Chr01.g04785.m1;Chr02.g06400.m1;Chr02.g06401.m1;Chr02.g07237.m1;Chr02.g07240.m1;Chr02.g07241.m1;Chr02.g07250.m1;Chr02.g08085.m1;Chr02.g08086.m1;Chr02.g08089.m1;Chr02.g08090.m1;Chr02.g08268.m1;Chr02.g08468.m1;Chr02.g08521.m1;Chr03.g10961.m1;Chr03.g13489.m1;Chr03.g13490.m1…
218	GO:0016301	kinase_activity	1693	18	1	Chr01.g01974.m1;Chr02.g07237.m1;Chr02.g07240.m1;Chr02.g07241.m1;Chr02.g07250.m1;Chr02.g08121.m1;Chr02.g08268.m1;Chr02.g08468.m1;Chr02.g08481.m1;Chr03.g10961.m1;Chr03.g13489.m1;Chr03.g13490.m1;Chr04.g15039.m1;Chr05.g19473.m1;Chr05.g19474.m1;Chr05.g19475.m1;Chr07.g26369.m1;Chr07.g26509.m1
219	GO:0032553	ribonucleotide_binding	2762	43	1	Chr01.g01789.m1;Chr01.g04776.m1;Chr01.g04777.m1;Chr01.g04778.m1;Chr01.g04779.m1;Chr01.g04782.m1;Chr01.g04783.m1;Chr01.g04784.m1;Chr01.g04785.m1;Chr02.g06400.m1;Chr02.g06401.m1;Chr02.g07237.m1;Chr02.g07240.m1;Chr02.g07241.m1;Chr02.g07250.m1;Chr02.g08085.m1;Chr02.g08086.m1;Chr02.g08089.m1;Chr02.g08090.m1;Chr02.g08268.m1;Chr02.g08468.m1;Chr02.g08521.m1;Chr03.g10961.m1;Chr03.g13489.m1;Chr03.g13490.m1…
220	GO:0005524	ATP_binding	2266	29	1	Chr01.g01789.m1;Chr01.g04776.m1;Chr01.g04777.m1;Chr01.g04778.m1;Chr01.g04779.m1;Chr01.g04782.m1;Chr01.g04783.m1;Chr01.g04784.m1;Chr01.g04785.m1;Chr02.g07237.m1;Chr02.g07240.m1;Chr02.g07241.m1;Chr02.g07250.m1;Chr02.g08268.m1;Chr02.g08468.m1;Chr03.g10961.m1;Chr03.g13489.m1;Chr03.g13490.m1;Chr04.g15039.m1;Chr04.g17942.m1;Chr04.g17943.m1;Chr04.g17947.m1;Chr04.g17948.m1;Chr04.g17949.m1;Chr05.g19473.m1…
221	GO:0000166	nucleotide_binding	3392	52	1	Chr01.g01789.m1;Chr01.g03759.m1;Chr01.g04776.m1;Chr01.g04777.m1;Chr01.g04778.m1;Chr01.g04779.m1;Chr01.g04782.m1;Chr01.g04783.m1;Chr01.g04784.m1;Chr01.g04785.m1;Chr02.g06400.m1;Chr02.g06401.m1;Chr02.g07237.m1;Chr02.g07240.m1;Chr02.g07241.m1;Chr02.g07250.m1;Chr02.g08085.m1;Chr02.g08086.m1;Chr02.g08089.m1;Chr02.g08090.m1;Chr02.g08268.m1;Chr02.g08468.m1;Chr02.g08521.m1;Chr03.g10251.m1;Chr03.g10961.m1…
222	GO:1901265	nucleoside_phosphate_binding	3392	52	1	Chr01.g01789.m1;Chr01.g03759.m1;Chr01.g04776.m1;Chr01.g04777.m1;Chr01.g04778.m1;Chr01.g04779.m1;Chr01.g04782.m1;Chr01.g04783.m1;Chr01.g04784.m1;Chr01.g04785.m1;Chr02.g06400.m1;Chr02.g06401.m1;Chr02.g07237.m1;Chr02.g07240.m1;Chr02.g07241.m1;Chr02.g07250.m1;Chr02.g08085.m1;Chr02.g08086.m1;Chr02.g08089.m1;Chr02.g08090.m1;Chr02.g08268.m1;Chr02.g08468.m1;Chr02.g08521.m1;Chr03.g10251.m1;Chr03.g10961.m1…
223	GO:0035639	purine_ribonucleoside_triphosphate_binding	2481	29	1	Chr01.g01789.m1;Chr01.g04776.m1;Chr01.g04777.m1;Chr01.g04778.m1;Chr01.g04779.m1;Chr01.g04782.m1;Chr01.g04783.m1;Chr01.g04784.m1;Chr01.g04785.m1;Chr02.g07237.m1;Chr02.g07240.m1;Chr02.g07241.m1;Chr02.g07250.m1;Chr02.g08268.m1;Chr02.g08468.m1;Chr03.g10961.m1;Chr03.g13489.m1;Chr03.g13490.m1;Chr04.g15039.m1;Chr04.g17942.m1;Chr04.g17943.m1;Chr04.g17947.m1;Chr04.g17948.m1;Chr04.g17949.m1;Chr05.g19473.m1…
224	GO:0036094	small_molecule_binding	3441	52	1	Chr01.g01789.m1;Chr01.g03759.m1;Chr01.g04776.m1;Chr01.g04777.m1;Chr01.g04778.m1;Chr01.g04779.m1;Chr01.g04782.m1;Chr01.g04783.m1;Chr01.g04784.m1;Chr01.g04785.m1;Chr02.g06400.m1;Chr02.g06401.m1;Chr02.g07237.m1;Chr02.g07240.m1;Chr02.g07241.m1;Chr02.g07250.m1;Chr02.g08085.m1;Chr02.g08086.m1;Chr02.g08089.m1;Chr02.g08090.m1;Chr02.g08268.m1;Chr02.g08468.m1;Chr02.g08521.m1;Chr03.g10251.m1;Chr03.g10961.m1…
225	GO:0003674	molecular_function	18756	669	1	Chr01.g00112.m1;Chr01.g00161.m1;Chr01.g00190.m1;Chr01.g00192.m1;Chr01.g00250.m1;Chr01.g00254.m1;Chr01.g00342.m1;Chr01.g00389.m1;Chr01.g00581.m1;Chr01.g00719.m1;Chr01.g00745.m1;Chr01.g01089.m1;Chr01.g01234.m1;Chr01.g01650.m1;Chr01.g01674.m1;Chr01.g01675.m1;Chr01.g01761.m1;Chr01.g01789.m1;Chr01.g01810.m1;Chr01.g01879.m1;Chr01.g01912.m1;Chr01.g01928.m1;Chr01.g01974.m1;Chr01.g02282.m1;Chr01.g02362.m1…
CC	GO.ID	Term	Annotated	Significant	PValue	ann.genes
1	GO:0005739	mitochondrion	2308	1	0.27	Chr04.g18340.m1
2	GO:0009536	plastid	2968	1	0.34	Chr04.g18340.m1
3	GO:0016021	integral_component_of_membrane	5911	1	0.6	Chr04.g14628.m1
4	GO:0031224	intrinsic_component_of_membrane	5993	1	0.61	Chr04.g14628.m1
5	GO:0044425	membrane_part	6227	1	0.63	Chr04.g14628.m1
6	GO:0044444	cytoplasmic_part	6904	1	0.68	Chr04.g18340.m1
7	GO:0016020	membrane	7609	1	0.73	Chr04.g14628.m1
8	GO:0005737	cytoplasm	7906	1	0.75	Chr04.g18340.m1
9	GO:0043231	intracellular_membrane-bounded_organelle	8729	1	0.8	Chr04.g18340.m1
10	GO:0043227	membrane-bounded_organelle	8735	1	0.8	Chr04.g18340.m1
11	GO:0043229	intracellular_organelle	9148	1	0.82	Chr04.g18340.m1
12	GO:0043226	organelle	9164	1	0.82	Chr04.g18340.m1
13	GO:0044424	intracellular_part	10416	1	0.88	Chr04.g18340.m1
14	GO:0005622	intracellular	10670	1	0.89	Chr04.g18340.m1
15	GO:0044464	cell_part	11956	1	0.94	Chr04.g18340.m1
16	GO:0005623	cell	11995	1	0.94	Chr04.g18340.m1
17	GO:0005575	cellular_component	15945	2	1	Chr04.g14628.m1;Chr04.g18340.m1

## Sheet: TABLE S9
Table S9 Quality control result
SampleName	CleanReads	CleanBases	CleanN	CleanGC	CleanQ20	CleanQ30
S.dochna	146092905	43701669854	0.00;0.00	43.52;43.37	97.42;95.61	92.83;89.09

## Sheet: TABLE S10
Table S10 eggNOG annotation of S.Dochna
#Query_ID	Subject_ID	Query_len	Subject_len	Evalue	%Ident	%Pos	Align_len	Mismatch	Gap_opening	Query_start	Query_end	Subject_start	Subject_end	Score	Subject_Title
Chr01.g02405.m1	4558.Sb01g021020.1	535	535	2.1e-222	100	100	535	0	0	1	535	1	535	777.7	4558.Sb01g021020.1,KS,[RNA binding motif protein],[RNA-binding protein],[RNA recognition motif. (a.k.a. RRM, RBD, or RNP domain)]
Chr01.g02029.m1	4577.GRMZM5G856734_P01	259	261	3.3e-104	86.2	90.4	239	33	0	1	239	1	239	384	4577.GRMZM5G856734_P01,SH,[Cytochrome b5-like Heme/Steroid binding domain],[progesterone receptor membrane component]
Chr01.g00091.m1	4577.GRMZM2G391815_P01	1465	1470	0	94.6	96.5	1470	62	7	8	1465	7	1470	2714.1	4577.GRMZM2G391815_P01,VQ,[(ABC) transporter],[Pleiotropic drug resistance protein],[Plant PDR ABC transporter associated]
Chr01.g04259.m1	4558.Sb01g034785.1	158	119	7.5e-67	100	100	116	0	0	9	124	1	116	259.2	4558.Sb01g034785.1,S,[NA]
Chr01.g05741.m1	4558.Sb01g048390.1	583	583	0	100	100	583	0	0	1	583	1	583	1171.4	4558.Sb01g048390.1,IQ,[Acyl coa ligase acetate-coa],[4-coumarate-coA ligase],[AMP-binding enzyme],[acid-thiol ligase activity],[Amp-dependent synthetase and ligase]
Chr01.g01521.m1	4558.Sb01g013180.1	146	146	4.5e-74	100	100	146	0	0	1	146	1	146	283.1	4558.Sb01g013180.1,LUY,[Allows the formation of correctly charged Gln-tRNA(Gln) through the transamidation of misacylated Glu-tRNA(Gln) in chloroplasts and mitochondria. The reaction takes place in the presence of glutamine and ATP through an activated gamma-phospho- Glu-tRNA(Gln)],[Allows the formation of correctly charged Gln-tRNA(Gln) through the transamidation of misacylated Glu-tRNA(Gln) in …
Chr01.g05271.m1	4558.Sb01g044150.1	289	227	1.2e-110	99.1	99.5	221	2	0	1	221	1	221	405.6	4558.Sb01g044150.1,TS,[Protein of unknown function (DUF568)],[Ferric-chelate reductase]
Chr01.g03758.m1	4558.Sb01g030450.1	1015	538	0	99.8	99.8	530	1	0	48	577	1	530	1085.9	4558.Sb01g030450.1,T,[Calcium-dependent protein kinase isoform],[calcium-dependent protein kinase]
Chr01.g02135.m1	4558.Sb01g018810.1	150	150	1.6e-74	100	100	150	0	0	1	150	1	150	284.6	4558.Sb01g018810.1,O,[prefoldin subunit],[Prefoldin, subunit],[Molecular chaperone capable of stabilizing a range of proteins. Seems to fulfill an ATP-independent, HSP70-like function in archaeal de novo protein folding (By similarity)],[Prefoldin subunit]
Chr01.g04433.m1	4558.Sb01g036290.1	636	636	0	100	100	636	0	0	1	636	1	636	1189.9	4558.Sb01g036290.1,ST,[inactive receptor kinase],[Leucine rich repeat N-terminal domain],[Inactive receptor kinase]
Chr01.g01186.m1	4558.Sb01g010230.1	211	211	5.4e-113	99.5	100	211	1	0	1	211	1	211	412.9	4558.Sb01g010230.1,S,[NA]
Chr01.g00181.m1	4558.Sb01g001070.1	172	172	1.2e-89	100	100	172	0	0	1	172	1	172	335.1	4558.Sb01g001070.1,O,[Glutaredoxin]
Chr01.g00763.m1	4558.Sb01g006560.1	709	803	0	88.3	88.3	803	0	1	1	709	1	803	1366.7	4558.Sb01g006560.1,SU,[Pentatricopeptide repeat-containing protein],[PPR repeat]
Chr01.g02642.m1	4558.Sb01g022690.1	552	552	0	100	100	552	0	0	1	552	1	552	1095.9	4558.Sb01g022690.1,Q,[Cytochrome p450],[monooxygenase activity],[cytochrome P450]
Chr01.g00266.m1	4558.Sb07g023610.1	930	791	4.7e-270	72.6	74.2	725	80	7	324	930	68	791	936.8	4558.Sb07g023610.1,CL,[Retrotransposon protein]
Chr01.g00099.m1	4577.GRMZM2G471108_P01	1898	1506	0	95.2	96.8	1385	57	1	53	1427	7	1391	2385.5	4577.GRMZM2G471108_P01,Z,[MYSc],[myosin heavy chain],[myosin, heavy chain]
Chr01.g05879.m1	4558.Sb01g049690.1	762	763	0	99.9	99.9	763	0	1	1	762	1	763	1413.7	4558.Sb01g049690.1,T,[ste20-related kinase adaptor],[- STE kinases include homologs to sterile 7, sterile 11 and sterile 20 from yeast, expressed],[S_TKc]
Chr01.g04860.m1	4558.Sb01g040200.1	282	282	3.4e-155	100	100	282	0	0	1	282	1	282	553.5	4558.Sb01g040200.1,U,[lag1 longevity assurance homolog],[ceramide synthase],[TLC],[ASC1-like protein],[Mediates resistance to sphinganine-analog mycotoxins (SAMs) by restoring the sphingolipid biosynthesis. Could salvage the transport of GPI-anchored proteins from the endoplasmic reticulum to the Golgi apparatus in ceramides-depleted cells after SAM exposure]
Chr01.g04036.m1	4558.Sb01g032890.1	586	526	7.3e-269	92.6	92.6	526	0	1	100	586	1	526	932.2	4558.Sb01g032890.1,O,[nucleoredoxin-like]
Chr01.g01074.m1	4558.Sb01g009450.1	497	497	1.7e-282	100	100	497	0	0	1	497	1	497	977.2	4558.Sb01g009450.1,HE,[1-aminocyclopropane-1-carboxylate synthase],[aminotransferase],[synthase]
Chr01.g01428.m1	4558.Sb01g012400.1	490	361	2.5e-198	100	100	332	0	0	1	332	1	332	697.6	4558.Sb01g012400.1,T,[S_TKc],[Cyclin-dependent kinase],[Cyclin-Dependent Kinase]
Chr01.g00163.m1	4558.Sb01g000860.1	540	540	0	100	100	540	0	0	1	540	1	540	1091.6	4558.Sb01g000860.1,IM,[phospholipase C],[Phosphoesterase family],[Phospholipase]
Chr01.g05436.m1	4558.Sb01g045740.1	355	355	1e-148	100	100	355	0	0	1	355	1	355	532.3	4558.Sb01g045740.1,K,[homeobox-leucine zipper protein],[Homeobox-leucine zipper protein],[transcription regulatory region sequence-specific DNA binding]
Chr01.g05460.m1	39947.LOC_Os11g42630.1	1108	2096	3e-207	35.8	46.7	1395	460	24	4	1019	5	1342	728.4	39947.LOC_Os11g42630.1,CL,[Retrotransposon protein]
Chr01.g01709.m1	4558.Sb01g014990.1	478	456	7e-201	100	100	456	0	0	23	478	1	456	706.1	4558.Sb01g014990.1,TU,[Presenilin],[presenilin],[presenilin-like protein]
Chr01.g04087.m1	4577.GRMZM2G340286_P01	463	378	1.2e-141	82.8	86.1	338	45	5	127	463	53	378	509.2	4577.GRMZM2G340286_P01,S,[NA]
Chr01.g03435.m1	4558.Sb01g027810.1	808	808	0	100	100	808	0	0	1	808	1	808	1501.9	4558.Sb01g027810.1,SU,[Domain of unknown function DUF221],[transmembrane protein 63C]
Chr01.g00320.m1	4558.Sb01g002430.1	645	426	1.3e-125	99.2	99.2	376	3	0	220	595	1	376	456.4	4558.Sb01g002430.1,O,[Calreticulin family],[Calreticulin],[Molecular calcium-binding chaperone promoting folding, oligomeric assembly and quality control in the ER via the calreticulin calnexin cycle. This lectin may interact transiently with almost all of the monoglucosylated glycoproteins that are synthesized in the ER (By similarity)]
Chr01.g05195.m1	4558.Sb01g043440.1	119	119	1.7e-63	100	100	119	0	0	1	119	1	119	247.7	4558.Sb01g043440.1,JS,[ribosomal protein L51],[ribosomal protein],[(ribosomal) protein],[ribosomal protein L5-1]
Chr01.g05060.m1	4558.Sb01g042040.1	410	410	3e-229	100	100	410	0	0	1	410	1	410	800	4558.Sb01g042040.1,E,[branched-chain-amino-acid aminotransferase],[brancheD-chain amino acid aminotransferase],[Branched-chain-amino-acid aminotransferase]
Chr01.g00888.m1	4558.Sb10g020018.1	1159	1437	0	96.5	97.6	916	21	1	1	916	533	1437	1797.3	4558.Sb10g020018.1,CAPL,[Retrotransposon protein]
Chr01.g03954.m1	4558.Sb01g032150.1	720	812	1.2e-215	59.3	59.3	737	0	1	273	709	1	737	755.7	4558.Sb01g032150.1,T,[serine threonine-protein kinase],[Serine Threonine protein kinase]
Chr01.g03195.m1	39947.LOC_Os09g27300.1	586	2267	6.7e-230	50.7	56.6	900	123	7	1	579	1271	2170	802.7	39947.LOC_Os09g27300.1,CL,[Retrotransposon protein],[Integrase core domain]
Chr01.g05719.m1	4558.Sb06g027450.1	286	385	6.4e-85	86.2	86.7	203	15	2	35	237	96	285	320.1	4558.Sb06g027450.1,S,[protein BREVIS RADIX-like],[Pfam:DZC]
Chr01.g00826.m1	4558.Sb01g007180.1	410	410	3.1e-242	100	100	410	0	0	1	410	1	410	843.2	4558.Sb01g007180.1,S,[Acetyltransferase (GNAT) family]
Chr01.g01801.m1	4558.Sb01g015810.1	730	375	2.2e-158	83.7	85.5	392	43	3	1	390	1	373	565.5	4558.Sb01g015810.1,SD,[meprin and TRAF homology domain-containing protein MATH domain-containing protein]
Chr01.g01714.m1	4558.Sb01g015040.1	465	465	4.8e-271	100	100	465	0	0	1	465	1	465	939.1	4558.Sb01g015040.1,Q,[cytochrome P450],[Cytochrome p450],[Cytochrome P450]
Chr01.g05585.m1	4558.Sb01g047040.1	183	183	2e-100	100	100	183	0	0	1	183	1	183	370.9	4558.Sb01g047040.1,O,[ubiquitin-conjugating enzyme]
Chr01.g05997.m1	4558.Sb01g050660.1	2875	1767	0	87.4	87.4	1918	0	6	1048	2875	1	1767	3199.5	4558.Sb01g050660.1,AJ,[SpoU rRNA Methylase family],[Methyltransferase],[Tar (HIV-1) RNA binding protein 1]
Chr01.g03973.m1	4558.Sb01g032320.1	977	909	0	97.7	97.7	929	1	1	49	977	1	909	1827.8	4558.Sb01g032320.1,T,[- OsWAK receptor-like protein kinase, expressed],[Serine Threonine protein kinase],[Testis-specific kinase],[EGF]
Chr01.g03967.m1	4558.Sb01g032260.1	203	307	2.8e-111	100	100	203	0	0	1	203	105	307	407.1	4558.Sb01g032260.1,E,[Histidine biosynthesis protein],[1-(5-phosphoribosyl)-5- (5-phosphoribosylamino)methylideneamino imidazole-4-carboxamide isomerase],[isomerase],[phosphoribosylformimino-5-aminoimidazole carboxamide ribotide isomerase]
Chr01.g04867.m1	4558.Sb01g040260.1	371	371	1.1e-214	100	100	371	0	0	1	371	1	371	751.5	4558.Sb01g040260.1,SC,[Phosphate carrier protein],[Mitochondrial carrier protein]
Chr01.g02718.m1	39947.LOC_Os11g42630.1	850	2096	5.9e-94	33.9	47.1	749	301	19	4	684	5	627	351.7	39947.LOC_Os11g42630.1,CL,[Retrotransposon protein]
Chr01.g01692.m1	4558.Sb01g014830.1	208	208	6.5e-111	100	100	208	0	0	1	208	1	208	406	4558.Sb01g014830.1,BS,[LisH],[f-box-like WD repeat-containing protein]
Chr01.g03931.m1	39947.LOC_Os08g43110.1	359	1440	7.3e-86	69.6	84.3	217	66	0	84	300	1023	1239	323.6	39947.LOC_Os08g43110.1,CL,[Retrotransposon protein]
Chr01.g04409.m1	4558.Sb01g036090.1	228	228	3.8e-120	100	100	228	0	0	1	228	1	228	436.8	4558.Sb01g036090.1,U,[Reticulon],[Reticulon-like protein]
Chr01.g04432.m1	4558.Sb01g036280.1	452	458	2.3e-246	98.3	98.5	458	2	1	1	452	1	458	857.1	4558.Sb01g036280.1,S,[NA]
Chr01.g05522.m1	4558.Sb01g046420.1	536	579	4e-253	97.3	97.6	449	11	1	32	479	19	467	879.8	4558.Sb01g046420.1,UT,[type I inositol-1,4,5-trisphosphate 5-phosphatase],[IPPc],[inositol]
Chr01.g00792.m1	4558.Sb01g006850.1	200	199	8.9e-49	100	100	194	0	0	7	200	6	199	199.5	4558.Sb01g006850.1,S,[bZIP transcription factor]
Chr01.g01954.m1	4577.GRMZM5G886799_P01	623	624	8.3e-295	93.9	96.1	622	36	1	1	622	1	620	1018.5	4577.GRMZM5G886799_P01,ST,[transmembrane and coiled-coil],[Protein of unknown function (DUF726)],[transmembrane and coiled-coil domain-containing protein]
Chr01.g04960.m1	4558.Sb01g041130.1	276	276	4.2e-57	100	100	276	0	0	1	276	1	276	227.6	4558.Sb01g041130.1,S,[lob domain-containing protein],[LOB domain-containing protein],[Protein of unknown function DUF260]
Chr01.g04040.m1	4558.Sb01g032930.1	316	316	3.7e-134	100	100	316	0	0	1	316	1	316	483.8	4558.Sb01g032930.1,SO,[ubiquinone biosynthesis protein COQ9],[Ubiquinone biosynthesis protein],[ubiquinone biosynthesis protein Coq9]
Chr01.g05296.m1	4558.Sb01g044450.1	244	244	4.7e-84	100	100	244	0	0	1	244	1	244	317	4558.Sb01g044450.1,S,[expressed protein],[Inherit from lilNOG: expressed protein]
Chr01.g04585.m1	4558.Sb01g037750.1	265	179	9e-49	100	100	117	0	0	1	117	1	117	199.9	4558.Sb01g037750.1,S,[Domain of unknown function (DUF3511)]
Chr01.g03252.m1	4577.GRMZM2G381042_P01	252	340	8e-55	52.9	73	189	89	0	2	190	141	329	219.9	4577.GRMZM2G381042_P01,S,[NA]
Chr01.g04653.m1	4558.Sb01g038300.1	1033	994	0	96.1	96.1	1033	1	1	1	1033	1	994	1997.2	4558.Sb01g038300.1,OH,[Ubiquitin-like modifier activating enzyme],[small protein activating enzyme activity],[Ubiquitin-activating enzyme e1 C-terminal domain]
Chr01.g00112.m1	4558.Sb01g000440.1	996	484	2.5e-232	99.8	100	477	1	0	520	996	8	484	811.6	4558.Sb01g000440.1,BV,[Mate efflux family protein],[MatE]
Chr01.g00906.m1	4558.Sb01g007870.1	235	235	2.2e-30	100	100	65	0	0	1	65	1	65	138.7	4558.Sb01g007870.1,S,[Heavy-metal-associated domain]
Chr01.g05789.m1	4558.Sb07g019826.1	325	303	6.6e-102	62.1	75.7	309	97	3	1	296	1	302	376.7	4558.Sb07g019826.1,S,[Reverse transcriptase (RNA-dependent DNA polymerase)]
Chr01.g04714.m1	4558.Sb01g038840.1	875	861	0	95.3	95.3	889	0	2	1	875	1	861	1405.6	4558.Sb01g038840.1,US,[TBC1 domain family member],[TBC]
Chr01.g04174.m1	4577.GRMZM2G098079_P02	978	465	4.7e-244	94.4	96.3	465	26	0	484	948	1	465	850.5	4577.GRMZM2G098079_P02,ISO,[Phosphatidylinositol glycan anchor biosynthesis, class W],[GWT1]
Chr01.g03902.m1	4558.Sb01g031720.1	664	664	1.4e-220	100	100	536	0	0	129	664	129	664	771.9	4558.Sb01g031720.1,K,[Transcription factor],[transcription factor],[GRAS domain family]
Chr01.g03444.m1	4558.Sb01g027880.1	1164	1164	0	100	100	1164	0	0	1	1164	1	1164	2349.7	4558.Sb01g027880.1,M,[Thought to be a Golgi-localized beta-glycan synthase that polymerize the backbones of noncellulosic polysaccharides (hemicelluloses) of plant cell wall],[Glycosyl transferase, family 2]
Chr01.g02032.m1	4558.Sb01g017890.1	221	221	8.8e-82	100	100	221	0	0	1	221	1	221	309.3	4558.Sb01g017890.1,S,[thylakoid lumenal 17.4 kDa protein],[Pentapeptide repeats (8 copies)]
Chr01.g05780.m1	4555.Si034112m	1353	943	0	90	93.2	923	83	4	1	921	1	916	1520.4	4555.Si034112m,CK,[Dehydrogenase],[D-isomer specific 2-hydroxyacid dehydrogenase, NAD binding domain],[C-terminal binding protein AN-like]
Chr01.g04956.m1	4558.Sb01g041090.1	888	888	0	100	100	888	0	0	1	888	1	888	1799.3	4558.Sb01g041090.1,U,[Involved in autophagy and cytoplasm to vacuole transport (Cvt) vesicle formation. Plays a key role in the organization of the preautophagosomal structure phagophore assembly site (PAS), the nucleating site for formation of the sequestering vesicle. Cycles between the PAS and the cytoplasmic vesicle pool and may participate in supplying membrane for the growing autophagosome]…
Chr01.g01550.m1	4558.Sb01g013450.1	164	226	5.7e-94	100	100	163	0	0	1	163	50	212	349.4	4558.Sb01g013450.1,O,[Seven in absentia protein family],[e3 ubiquitin-protein ligase]
Chr01.g01061.m1	4558.Sb01g009350.1	260	260	1.6e-119	100	100	260	0	0	1	260	1	260	434.9	4558.Sb01g009350.1,OT,[AhpC/TSA family],[family with sequence similarity 213, member]
Chr01.g03393.m1	4558.Sb06g013016.1	157	319	1e-76	97.2	98.6	145	4	0	1	145	49	193	292	4558.Sb06g013016.1,LC,[Retrotransposon protein]
Chr01.g01470.m1	4558.Sb01g012780.1	153	104	5.9e-53	100	100	103	0	0	51	153	2	104	213	4558.Sb01g012780.1,S,[Auxin responsive protein]
Chr01.g02238.m1	4577.GRMZM2G399212_P01	1036	1150	0	95.3	97.3	1020	47	1	17	1036	132	1150	1837.4	4577.GRMZM2G399212_P01,LA,[helicase],[Helicase],[Pfam:DUF1605],[ATP-dependent RNA helicase],[ATPdependent RNA helicase]
Chr01.g00234.m1	4558.Sb01g001615.1	1793	825	0	100	100	796	0	0	948	1743	21	816	1555.8	4558.Sb01g001615.1,S,[FAR1 DNA-binding domain],[protein FAR1-RELATED SEQUENCE]
Chr01.g05161.m1	4558.Sb01g043030.1	515	508	1.4e-303	99.6	99.6	508	2	0	8	515	1	508	1047.3	4558.Sb01g043030.1,G,[beta-glucosidase],[beta-glucosidase activity]
Chr01.g00258.m1	4558.Sb01g001860.1	387	199	5.6e-92	95.4	95.9	195	9	0	193	387	5	199	344	4558.Sb01g001860.1,S,[NA]
Chr01.g05328.m1	4558.Sb01g044760.1	286	245	6.3e-64	100	100	117	0	0	94	210	94	210	250.4	4558.Sb01g044760.1,S,[Protein of unknown function (DUF3223)],[Encodes a protein DOMINO1 that belongs to a plant-specific gene family sharing a common motif present in the tomato DEFECTIVE CHLOROPLASTS AND LEAVES (LeDCL) protein. DOMINO1 is located in the nucleus. Arabidopsis embryos carrying the domino1 mutation grow slowly in comparison with wild type embryos and reach only the globular stage at…
Chr01.g01478.m1	4558.Sb01g012830.1	510	678	2.4e-292	100	100	508	0	0	1	508	34	541	1010	4558.Sb01g012830.1,OS,[ZnF_C2HC],[Retinoblastoma binding protein 6]
Chr01.g04992.m1	4558.Sb01g041410.1	450	450	2.7e-218	100	100	450	0	0	1	450	1	450	763.8	4558.Sb01g041410.1,S,[NA]
Chr01.g01725.m1	39947.LOC_Os12g18320.1	785	1226	4.8e-74	29.5	36.6	796	208	11	306	773	3	773	285.4	39947.LOC_Os12g18320.1,CL,[Retrotransposon protein]
Chr01.g05974.m1	4558.Sb01g050440.1	273	273	1.9e-158	100	100	273	0	0	1	273	1	273	564.3	4558.Sb01g050440.1,G,[Pollen allergen],[May cause loosening and extension of plant cell walls by disrupting non-covalent bonding between cellulose microfibrils and matrix glucans. No enzymatic activity has been found. May be required for rapid internodal elongation in deepwater rice during submergence (By similarity)],[DPBB_1]
Chr01.g03438.m1	4558.Sb01g027830.1	296	296	4.1e-167	100	100	296	0	0	1	296	1	296	593.2	4558.Sb01g027830.1,IM,[cytidylyltransferase],[Cytidylyltransferase],[Choline-phosphate cytidylyltransferase]
Chr01.g00298.m1	4558.Sb01g002230.1	1011	1134	0	95.5	95.6	825	5	1	124	948	124	916	1338.9	4558.Sb01g002230.1,S,[Septin],[translocase of chloroplast],[Translocase of chloroplast]
Chr01.g03748.m1	4558.Sb01g030370.1	512	443	4.5e-254	86.5	86.5	512	0	2	1	512	1	443	882.9	4558.Sb01g030370.1,OE,[Serine carboxypeptidase],[Carboxypeptidase],[carboxy-peptidase]
Chr01.g03838.m1	4558.Sb01g031180.1	292	293	1.6e-147	93.5	93.5	293	18	1	1	292	1	293	528.1	4558.Sb01g031180.1,S,[Protein of unknown function (DUF2930)]
Chr01.g03420.m1	4558.Sb01g027690.1	471	471	3.8e-260	100	100	471	0	0	1	471	1	471	902.9	4558.Sb01g027690.1,KT,[cyclin-dependent kinase],[Cyclin-Dependent Kinase],[Cyclin-dependent kinase],[S_TKc]
Chr01.g02538.m1	39947.LOC_Os10g01910.1	154	721	1.3e-10	70.2	75.4	57	14	1	47	100	482	538	72.4	39947.LOC_Os10g01910.1,CL,[Retrotransposon protein]
Chr01.g04345.m1	39947.LOC_Os10g32124.1	1256	2112	2.4e-216	40.2	47.2	1613	482	15	1	1203	26	1565	758.8	39947.LOC_Os10g32124.1,CL,[Retrotransposon protein]
Chr01.g01133.m1	4558.Sb01g009930.1	1131	1131	0	99.7	99.9	1131	3	0	1	1131	1	1131	2178.7	4558.Sb01g009930.1,KT,[Regulatory photoreceptor which exists in two forms that are reversibly interconvertible by light the Pr form that absorbs maximally in the red region of the spectrum and the Pfr form that absorbs maximally in the far-red region (By similarity)],[Regulatory photoreceptor which exists in two forms that are reversibly interconvertible by light the Pr form that absorbs maximall…
Chr01.g05108.m1	4558.Sb01g042530.1	613	642	0	96.2	96.5	635	2	1	1	613	8	642	1216.1	4558.Sb01g042530.1,TS,[MA3 domain-containing protein],[programmed cell death 4 (Neoplastic transformation inhibitor)],[MA3]
Chr01.g03067.m1	4558.Sb0012s004580.1	195	168	3.4e-77	86.2	86.2	195	0	1	1	195	1	168	293.9	4558.Sb0012s004580.1,S,[NA]
Chr01.g02068.m1	4558.Sb01g018290.1	963	850	0	97.3	97.5	753	2	1	96	848	1	735	1384	4558.Sb01g018290.1,SL,[Rhophilin, Rho GTPase binding protein],[BRO1-like domain],[ALG-2 interacting protein]
Chr01.g04306.m1	39947.LOC_Os04g35870.1	1367	1601	0	76.8	83.4	1403	287	5	1	1367	202	1601	2033.5	39947.LOC_Os04g35870.1,CS,[Retrotransposon protein]
Chr01.g04204.m1	4558.Sb01g034290.1	544	541	1.9e-303	100	100	541	0	0	4	544	1	541	1047	4558.Sb01g034290.1,Q,[Cytochrome p450],[Cytochrome P450]
Chr01.g03844.m1	4555.Si040141m	219	337	1.1e-23	55.5	61.3	137	49	4	81	217	185	309	116.3	4555.Si040141m,S,[NA]
Chr01.g05922.m1	4558.Sb01g050040.1	656	656	0	100	100	656	0	0	1	656	1	656	1251.1	4558.Sb01g050040.1,AL,[DEAD/DEAH box helicase],[DEAD-box ATP-dependent RNA helicase],[purine NTP-dependent helicase activity],[(RNA) helicase]
Chr01.g00288.m1	4577.AC202974.3_FGP004	274	217	4e-92	81.7	88.1	218	35	2	61	274	1	217	344	4577.AC202974.3_FGP004,S,[Late embryogenesis abundant protein]
Chr01.g02192.m1	4558.Sb01g019180.1	516	808	1.5e-265	100	100	457	0	0	39	495	126	582	921	4558.Sb01g019180.1,SU,[PPR repeat],[Pentatricopeptide repeat-containing protein]
Chr01.g03885.m1	4558.Sb01g031577.1	321	215	3.1e-120	100	100	215	0	0	107	321	1	215	437.6	4558.Sb01g031577.1,SU,[Inherit from KOG: cirrhosis, autosomal recessive 1A (cirhin)],[cirrhosis, autosomal recessive 1A (cirhin)]
Chr01.g01326.m1	4558.Sb01g011460.1	529	529	3.6e-299	100	100	529	0	0	1	529	1	529	1032.7	4558.Sb01g011460.1,S,[function DUF966 domain containing protein, expressed],[Domain of unknown function (DUF966)]
Chr01.g00311.m1	4558.Sb01g002340.1	173	173	5.6e-100	100	100	173	0	0	1	173	1	173	369.4	4558.Sb01g002340.1,S,[PLAC8 family]
Chr01.g04610.m1	39947.LOC_Os11g45240.1	911	2289	2.3e-311	52.2	66.1	1055	335	5	1	910	1258	2288	1073.5	39947.LOC_Os11g45240.1,CL,[Retrotransposon protein]
Chr01.g03241.m1	4558.Sb01g026260.1	374	846	1.3e-199	99.5	99.5	374	2	0	1	374	1	374	701.4	4558.Sb01g026260.1,SU,[PPR repeat],[Pentatricopeptide repeat-containing protein]
Chr01.g00464.m1	4558.Sb10g009420.1	240	298	1.9e-58	65.3	72.8	202	63	3	22	223	45	239	231.9	4558.Sb10g009420.1,SL,[transposon protein],[Inherit from KOG: transposon protein]
Chr01.g05166.m1	4558.Sb01g043100.1	545	541	0	99.1	99.1	545	1	1	1	545	1	541	1094	4558.Sb01g043100.1,KS,[Inherit from strNOG: MYB family transcription factor],[MYB family transcription factor],[NA],[Myb family transcription factor]
Chr01.g05804.m1	4558.Sb01g048980.1	519	519	1.2e-278	100	100	519	0	0	1	519	1	519	964.5	4558.Sb01g048980.1,DS,[FIZZY-related],[WD domain, G-beta repeat],[Cell cycle regulatory protein],[wd repeat]
Chr01.g04685.m1	4558.Sb01g038580.1	227	227	3.5e-126	100	100	227	0	0	1	227	1	227	456.8	4558.Sb01g038580.1,I,[PAP2 superfamily],[dolichyl pyrophosphate phosphatase 1],[PHOsphatase],[dolichyldiphosphatase]
Chr01.g04493.m1	4558.Sb01g036880.1	830	805	0	97	97	830	0	1	1	830	1	805	1471.1	4558.Sb01g036880.1,S,[Protein of unknown function (DUF632)],[DUF630 DUF632 domains containing protein]
Chr01.g05664.m1	4558.Sb01g047710.1	404	401	3.1e-186	100	100	397	0	0	1	397	1	397	657.1	4558.Sb01g047710.1,S,[NA]
Chr01.g02379.m1	4555.Si034186m	992	877	0	86	91.2	883	116	3	111	992	1	876	1499.2	4555.Si034186m,QV,[ABC transporter],[(ABC) transporter]
Chr01.g02318.m1	4558.Sb03g032960.1	337	878	3e-158	65.5	66	476	9	2	17	337	403	878	563.9	4558.Sb03g032960.1,S,[MULE transposase domain],[Source UniProtKB]
Chr01.g05150.m1	4558.Sb01g042950.1	440	440	3.1e-248	100	100	440	0	0	1	440	1	440	863.2	4558.Sb01g042950.1,SM,[Vitamin B6 photo-protection and homoeostasis],[Chromosome 16 open reading frame 58]
Chr01.g00688.m1	4558.Sb01g005850.1	464	571	4.6e-234	81.3	81.3	571	0	2	1	464	1	571	816.2	4558.Sb01g005850.1,SV,[ZnF_C2HC],[Retrotransposon protein]
Chr01.g04945.m1	4558.Sb01g041000.1	386	386	6e-211	100	100	386	0	0	1	386	1	386	739.2	4558.Sb01g041000.1,S,[39 kDa EF-Hand containing protein],[Inherit from strNOG: 39 kDa EF-Hand containing protein]
Chr01.g02275.m1	4577.GRMZM2G057215_P01	133	339	6.8e-45	66.4	76.6	128	43	0	6	133	91	218	186	4577.GRMZM2G057215_P01,S,[NA]
Chr01.g01319.m1	4558.Sb01g011390.1	890	492	5.3e-271	99.4	99.6	492	3	0	1	492	1	492	939.9	4558.Sb01g011390.1,CGS,[UDP-glucoronosyl and UDP-glucosyl transferase],[UDP-Glycosyltransferase],[Transferase]
Chr01.g05240.m2	4558.Sb01g043890.1	428	422	1.3e-211	98.4	98.4	428	1	1	1	428	1	422	741.5	4558.Sb01g043890.1,SG,[crt homolog 1-like],[UAA transporter family]
Chr01.g04769.m1	4558.Sb01g039360.1	276	276	1.4e-148	100	100	276	0	0	1	276	1	276	531.6	4558.Sb01g039360.1,S,[cysteine-rich repeat secretory protein],[33 kDa secretory protein]
Chr01.g05875.m1	4558.Sb01g049640.1	197	197	1.9e-104	100	100	197	0	0	1	197	1	197	384.4	4558.Sb01g049640.1,UO,[Mitochondrial import inner membrane translocase subunit],[mitochondrial import inner membrane translocase, subunit],[Tim17/Tim22/Tim23/Pmp24 family]
Chr01.g04675.m1	4558.Sb01g038490.1	601	606	0	97.4	97.9	606	11	1	1	601	1	606	1167.1	4558.Sb01g038490.1,TI,[Phosphatase],[SAC1 suppressor of actin mutations 1-like (yeast)],[SacI homology domain],[Phosphatidylinositide phosphatase]
Chr01.g01304.m1	4513.MLOC_53797.6	798	795	0	91	95.1	798	68	3	1	798	1	794	1449.1	4513.MLOC_53797.6,P,[chloride channel],[Voltage gated chloride channel]
Chr01.g02014.m1	39947.LOC_Os09g20250.1	493	1101	3.8e-69	43.3	59.9	434	188	6	1	378	1	432	268.5	39947.LOC_Os09g20250.1,CS,[Retrotransposon protein],[Reverse transcriptase (RNA-dependent DNA polymerase)]
Chr01.g00973.m1	4558.Sb01g008550.1	585	406	1.7e-201	100	100	393	0	0	162	554	1	393	708.4	4558.Sb01g008550.1,K,[Plant zinc cluster domain],[Transcription factor],[transcription factor]
Chr01.g03920.m1	4558.Sb01g031880.1	271	271	4.4e-152	100	100	271	0	0	1	271	1	271	543.1	4558.Sb01g031880.1,S,[Sigma factor sigB regulation protein],[Alpha beta hydrolase],[alpha/beta hydrolase fold]
Chr01.g03427.m1	4577.GRMZM2G430710_P02	923	993	0	94.1	96.9	908	54	0	1	908	1	908	1726.5	4577.GRMZM2G430710_P02,SU,[PPR repeat],[pentatricopeptide],[Pentatricopeptide repeat-containing protein]
Chr01.g03148.m1	39947.LOC_Os02g17800.1	369	678	1e-90	50.7	66	353	137	6	49	367	3	352	339.7	39947.LOC_Os02g17800.1,S,[Retro-transposon],[Retrotransposon]
Chr01.g01046.m1	4558.Sb03g030787.1	166	1567	3.9e-34	94.7	96	75	4	0	92	166	1032	1106	150.6	4558.Sb03g030787.1,CL,[Retrotransposon protein]
Chr01.g03733.m1	4558.Sb01g030270.1	366	366	2e-211	100	100	366	0	0	1	366	1	366	740.7	4558.Sb01g030270.1,GEQ,[Strictosidine synthase],[SMP-30 gluconolaconase LRE domain protein],[adipocyte plasma membrane-associated protein-like],[strictosidine synthase]
Chr01.g05070.m1	4558.Sb01g042170.1	308	310	2.3e-165	95.8	95.8	310	11	1	1	308	1	310	587.4	4558.Sb01g042170.1,SE,[50S ribosome-binding GTPase],[Necessary for normal cell division and for the maintenance of normal septation (By similarity)],[GTP-binding protein],[gtp-binding protein]
Chr01.g01416.m1	4558.Sb01g012280.1	316	318	2.7e-161	100	100	298	0	0	1	298	12	309	573.9	4558.Sb01g012280.1,S,[Helix-loop-helix DNA-binding domain]
Chr01.g05895.m1	4558.Sb01g049790.1	1718	1327	0	98.9	98.9	1316	0	2	1	1315	1	1302	2643.2	4558.Sb01g049790.1,SO,[WD domain, G-beta repeat],[WD repeat domain 6]
Chr01.g01862.m1	4558.Sb01g016560.1	2052	758	0	90.8	91.3	758	12	3	1353	2052	1	758	1325.8	4558.Sb01g016560.1,SU,[PPR repeat],[Pentatricopeptide repeat-containing protein]
Chr01.g01217.m1	4558.Sb01g010530.1	368	368	1.4e-217	100	100	368	0	0	1	368	1	368	761.1	4558.Sb01g010530.1,A,[mRNA cap guanineN7 methyltransferase],[mRNA (guanine-N7-)-methyltransferase activity],[MRNA cap guanine-N7 methyltransferase],[mRNA cap guanine-N7 methyltransferase]
Chr01.g00549.m1	4558.Sb01g004590.1	288	233	7.1e-116	99.1	99.1	231	2	0	1	231	1	231	422.9	4558.Sb01g004590.1,S,[Cupin domain],[Cupin_1]
Chr01.g02618.m1	39947.LOC_Os02g49120.1	352	1475	2.1e-101	72.5	81.7	251	69	0	102	352	551	801	375.2	39947.LOC_Os02g49120.1,CO,[Retrotransposon protein],[Integrase core domain]
Chr01.g04912.m1	4558.Sb01g040700.1	205	205	2.5e-115	100	100	205	0	0	1	205	1	205	420.6	4558.Sb01g040700.1,S,[NA]
Chr01.g02360.m1	4558.Sb01g020590.1	584	584	0	100	100	584	0	0	1	584	1	584	1154	4558.Sb01g020590.1,BKS,[family member],[appr-1-p processing domain protein],[protein GDAP2 homolog],[Macro domain]
Chr01.g02881.m1	4558.Sb08g006650.1	333	927	4.3e-88	86.4	91.1	213	29	0	120	332	714	926	330.9	4558.Sb08g006650.1,S,[NA]
Chr01.g05168.m1	4558.Sb01g043120.1	262	262	2e-141	100	100	262	0	0	1	262	1	262	507.7	4558.Sb01g043120.1,TS,[leucine rich repeat],[LRR repeats and ubiquitin-like domain-containing protein],[leucine Rich Repeat],[Leucine Rich Repeat]
Chr01.g00521.m1	4558.Sb01g004350.1	548	325	3.8e-126	89.9	89.9	318	32	0	217	534	1	318	458	4558.Sb01g004350.1,OT,[OTU-like cysteine protease],[OTU domain-containing protein],[otu domain-containing protein]
Chr01.g00833.m1	4558.Sb01g007240.1	334	334	3.4e-178	100	100	334	0	0	1	334	1	334	630.2	4558.Sb01g007240.1,S,[Peroxidase]
Chr01.g05259.m1	4577.GRMZM2G047513_P01	184	184	9.2e-93	95.7	96.2	184	8	0	1	184	1	184	345.5	4577.GRMZM2G047513_P01,J,[Ribosomal protein],[tRNA binding],[30S ribosomal protein S10],[Chloroplast 30S ribosomal protein S10]
Chr01.g02207.m1	4558.Sb01g024856.1	97	124	6.1e-11	82.9	90.2	41	7	0	1	41	1	41	72.8	4558.Sb01g024856.1,CTL,[Retrotransposon protein]
Chr01.g01621.m1	4558.Sb01g014140.1	666	743	6.6e-173	100	100	314	0	0	353	666	430	743	613.6	4558.Sb01g014140.1,O,[Vesicle-fusing],[Aaa atpase],[AAA domain (Cdc48 subfamily)],[n-ethylmaleimide-sensitive factor],[CDC48_N]
Chr01.g03450.m1	4558.Sb04g038450.1	214	580	2.8e-08	88.6	91.4	35	4	0	4	38	467	501	65.1	4558.Sb04g038450.1,T,[calcium-dependent protein kinase],[Pfam:efhand]
Chr01.g00306.m1	4558.Sb01g002300.1	585	585	2e-298	100	100	519	0	0	67	585	67	585	1030.4	4558.Sb01g002300.1,IOTS,[Lipase (class 3)]
Chr01.g03389.m1	4577.GRMZM2G179923_P01	412	260	1.8e-83	62.4	81.4	226	85	0	186	411	19	244	315.8	4577.GRMZM2G179923_P01,SV,[Retrotransposon protein]
Chr01.g02291.m1	4558.Sb01g020050.1	288	238	2.4e-135	100	100	228	0	0	61	288	1	228	487.6	4558.Sb01g020050.1,S,[NA],[Inherit from lilNOG: F-box domain containing protein],[F-box domain containing protein]
Chr01.g04268.m1	4558.Sb01g034880.1	171	268	1.4e-31	61.6	61.6	268	6	1	1	171	1	268	142.1	4558.Sb01g034880.1,S,[AAI],[Protease inhibitor seed storage LTP family protein]
Chr01.g05173.m1	4558.Sb01g043180.1	653	543	0	99.8	99.8	518	1	0	136	653	26	543	1075.5	4558.Sb01g043180.1,G,[heparanase-like protein],[Heparanase],[Glycosyl hydrolase family 79, N-terminal domain ]
Chr01.g03141.m1	4558.Sb06g007325.1	781	720	4.1e-307	74.8	79.7	729	91	4	1	720	76	720	1059.7	4558.Sb06g007325.1,CL,[Retrotransposon protein]
Chr01.g03720.m1	4558.Sb01g030170.1	478	478	3.3e-235	100	100	478	0	0	1	478	1	478	820.1	4558.Sb01g030170.1,PU,[Magnesium Transporter],[magnesium transporter],[Magnesium transporter],[magnesium ion transmembrane transporter activity]
Chr01.g03477.m1	4558.Sb01g028100.1	104	104	2.7e-57	100	100	104	0	0	1	104	1	104	226.9	4558.Sb01g028100.1,CI,[NADH-ubiquinone oxidoreductase subunit 10],[Accessory subunit of the mitochondrial membrane respiratory chain NADH dehydrogenase (Complex I), that is believed not to be involved in catalysis. Complex I functions in the transfer of electrons from NADH to the respiratory chain. The immediate electron acceptor for the enzyme is believed to be ubiquinone (By similarity)],[NADH …
Chr01.g02670.m1	4558.Sb01g009436.1	1324	1450	0	63.8	72.4	1335	314	10	42	1210	109	1440	1603.2	4558.Sb01g009436.1,CL,[Retrotransposon protein]
Chr01.g01427.m1	4558.Sb01g012380.1	475	475	5.4e-254	99.8	100	475	1	0	1	475	1	475	882.5	4558.Sb01g012380.1,G,[glucan endo-1,3-beta-glucosidase],[X8 domain],[glucan endo-1-3-beta-glucosidase]
Chr01.g03977.m1	4558.Sb01g032350.1	526	526	5.7e-305	100	100	526	0	0	1	526	1	526	1052	4558.Sb01g032350.1,S,[FBD],[Inherit from strNOG: FBD],[f-box family]
Chr01.g05531.m1	4558.Sb02g024427.1	811	1575	0	89.8	90.5	841	54	2	1	811	737	1575	1281.2	4558.Sb02g024427.1,CL,[Retrotransposon protein]
Chr01.g00843.m1	4555.Si036491m	339	339	3.8e-185	94.1	97.3	339	17	1	1	336	1	339	653.3	4555.Si036491m,EO,[Ankyrin repeat],[arginine N-methyltransferase],[arginine N-methyltransferase 2]
Chr01.g04014.m1	4558.Sb01g032680.1	173	176	3e-69	97	97	168	5	0	1	168	1	168	267.3	4558.Sb01g032680.1,S,[Protein of unknown function (DUF1195)]
Chr01.g04832.m1	4558.Sb01g039920.1	506	441	1.1e-193	98.9	98.9	441	5	0	66	506	1	441	682.2	4558.Sb01g039920.1,S,[NA]
Chr01.g02926.m1	4558.Sb02g019488.1	157	666	1.3e-34	91.1	92.4	79	7	0	1	79	588	666	152.1	4558.Sb02g019488.1,S,[NA]
Chr01.g04692.m1	4558.Sb01g038650.1	235	235	2.6e-108	100	100	235	0	0	1	235	1	235	397.5	4558.Sb01g038650.1,S,[LOB domain-containing protein],[lob domain-containing protein],[LOB domain protein]
Chr01.g02505.m1	4558.Sb01g021860.1	351	366	1.6e-194	99.1	99.4	347	3	0	1	347	1	347	684.5	4558.Sb01g021860.1,SD,[meprin and TRAF homology domain-containing protein MATH domain-containing protein]
Chr01.g01936.m1	4558.Sb01g017160.1	576	521	3.2e-285	99.4	99.6	516	3	0	1	516	1	516	986.5	4558.Sb01g017160.1,Q,[Cytochrome p450],[Cytochrome P450],[cytochrome P450]
Chr01.g04177.m1	4558.Sb01g034050.1	261	261	9.2e-147	100	100	261	0	0	1	261	1	261	525.4	4558.Sb01g034050.1,GJBK,[loosening and extension of plant cell walls by disrupting non-covalent bonding between cellulose microfibrils and matrix glucans. No enzymatic activity has been found],[DPBB_1]
Chr01.g00168.m1	4558.Sb01g000920.1	914	444	1.3e-240	99.8	100	427	1	0	259	685	1	427	839	4558.Sb01g000920.1,SU,[Pentatricopeptide repeat-containing protein],[PPR repeat]
Chr01.g05457.m1	4558.Sb01g045940.1	1511	1412	0	93.4	93.4	1511	0	2	1	1511	1	1412	2667.1	4558.Sb01g045940.1,QV,[ATP-binding cassette, sub-family C (CFTR MRP), member],[(ABC) transporter]
Chr01.g03815.m1	4558.Sb01g030970.1	240	244	1.2e-111	90	93.3	239	22	2	3	240	7	244	408.7	4558.Sb01g030970.1,O,[glutathione Stransferase],[Glutathione S-transferase, N-terminal domain]
Chr01.g01637.m1	4558.Sb01g014320.1	219	213	3.9e-114	95.4	96.3	219	4	1	1	219	1	213	416.8	4558.Sb01g014320.1,SI,[Solute carrier family 44 member]
Chr01.g01453.m1	4558.Sb01g012630.1	340	216	1.8e-49	100	100	216	0	0	125	340	1	216	202.6	4558.Sb01g012630.1,S,[AAI]
Chr01.g02801.m1	4558.Sb0016s002240.1	600	220	2.3e-44	99	100	96	1	0	1	96	96	191	186.4	4558.Sb0016s002240.1,S,[NA]
Chr01.g02562.m1	4558.Sb01g022230.1	342	315	3.5e-186	92.1	92.1	342	0	1	1	342	1	315	656.8	4558.Sb01g022230.1,T,[serine threonine-protein phosphatase]
Chr01.g03687.m1	4558.Sb01g029840.1	266	266	2.5e-160	100	100	266	0	0	1	266	1	266	570.5	4558.Sb01g029840.1,G,[May aid fertilization by loosening the cell wall of the stigma and style, thereby facilitating penetration of the pollen tube. Acts selectively on grass cell walls, which are relatively poor in pectins and xyloglucans and rich in glucuronoarabinoxylans and (1-3),(1-4)-beta-D-glucans, when compared with cell walls of other angiosperms, including other monocots]
Chr01.g04112.m1	4558.Sb01g033500.1	189	189	3.1e-104	100	100	189	0	0	1	189	1	189	383.6	4558.Sb01g033500.1,SL,[NA]
Chr01.g04374.m1	4558.Sb01g035790.1	390	368	1.9e-212	94.4	94.4	390	0	1	1	390	1	368	744.2	4558.Sb01g035790.1,S,[NA]
Chr01.g05048.m1	4558.Sb01g041980.1	166	178	3.9e-58	100	100	118	0	0	49	166	61	178	230.3	4558.Sb01g041980.1,T,[Phosphatase],[PHOsphatase]
Chr01.g02369.m1	4558.Sb09g008630.1	834	581	2.4e-225	81.8	91.1	451	80	1	384	834	1	449	788.1	4558.Sb09g008630.1,S,[Plant mobile domain]
Chr01.g04424.m1	4558.Sb01g036210.1	504	641	1.8e-263	78.6	78.6	641	0	2	1	504	1	641	914.1	4558.Sb01g036210.1,S,[Protein of unknown function (DUF3133)]
Chr01.g02828.m1	3847.GLYMA13G11980.1	677	19344	1.8e-61	34.3	40.6	862	341	24	2	673	16998	17824	243.4	3847.GLYMA13G11980.1,S,[Inherit from NOG: senescence-associated protein],[senescence-associated protein]
Chr01.g01439.m1	4558.Sb01g012500.1	500	500	4e-215	100	100	500	0	0	1	500	1	500	753.4	4558.Sb01g012500.1,TS,[pleckstrin homology domain-containing protein],[domain-containing protein],[PH domain],[Domain-Containing protein]
Chr01.g03613.m1	4558.Sb01g029170.1	384	384	1.6e-110	100	100	384	0	0	1	384	1	384	405.6	4558.Sb01g029170.1,K,[transcription factor],[ZnF_GATA],[Transcription factor],[GATA transcription factor]
Chr01.g01393.m1	4558.Sb01g012100.1	136	136	1.3e-62	100	100	136	0	0	1	136	1	136	245	4558.Sb01g012100.1,S,[VQ motif]
Chr01.g01535.m1	4577.GRMZM2G146616_P01	770	764	0	90.9	93	771	62	3	1	770	1	764	1298.5	4577.GRMZM2G146616_P01,S,[expressed protein],[Inherit from lilNOG: expressed protein]
Chr01.g02224.m1	4558.Sb01g019470.1	774	774	0	100	100	774	0	0	1	774	1	774	1572	4558.Sb01g019470.1,E,[Long-chain-alcohol oxidase],[GMC oxidoreductase],[Fatty alcohol oxidase],[oxidoreductase]
Chr01.g00631.m1	4558.Sb01g005340.1	990	990	0	100	100	990	0	0	1	990	1	990	1947.2	4558.Sb01g005340.1,ADL,[5'-3' exoribonuclease],[XRN 5'-3' exonuclease N-terminus],[5-3 exoribonuclease]
Chr01.g02846.m1	4558.Sb01g015420.1	110	646	4.6e-31	82.1	84.5	84	9	1	1	84	328	405	139.8	4558.Sb01g015420.1,S,[Frigida-like protein]
Chr01.g01830.m1	4558.Sb01g016120.1	524	524	3.4e-281	99.4	99.8	524	3	0	1	524	1	524	973	4558.Sb01g016120.1,BV,[Mate efflux family protein]
Chr01.g05966.m1	39946.BGIOSGA011664-PA	175	178	1.6e-41	86.5	91	178	21	1	1	175	1	178	175.3	39946.BGIOSGA011664-PA,S,[Protease inhibitor/seed storage/LTP family],[Bifunctional inhibitor lipid-transfer protein seed storage 2S albumin-like protein],[14 kDa proline-rich protein]
Chr01.g00567.m3	4558.Sb01g004766.1	403	409	1e-221	98.5	98.5	409	0	1	1	403	1	409	775	4558.Sb01g004766.1,S,[NA]
Chr01.g04314.m1	4558.Sb01g035270.1	2084	1478	0	96.5	96.5	1511	20	1	574	2084	1	1478	2712.2	4558.Sb01g035270.1,L,[helicase],[DNA helicase],[DNA helicase component of the INO80 complex which remodels chromatin by shifting nucleosomes and is involved in DNA repair (By similarity)],[Class II histone deacetylase complex subunits 2 and 3],[chromatin modification]
Chr01.g01578.m1	4558.Sb01g013730.1	431	431	6.8e-264	100	100	431	0	0	1	431	1	431	915.2	4558.Sb01g013730.1,SB,[retinoblastoma binding protein],[WD domain, G-beta repeat],[WD-40 repeat-containing protein],[Histone-binding protein RBBP4 or subunit C of CAF1 complex]
Chr01.g05264.m1	4558.Sb01g044080.1	134	134	4.7e-70	100	100	134	0	0	1	134	1	134	269.6	4558.Sb01g044080.1,S,[NA]
Chr01.g01297.m1	4558.Sb01g011180.1	568	442	4.8e-132	98.2	98.2	442	8	0	127	568	1	442	477.6	4558.Sb01g011180.1,S,[ZnF_C2H2]
Chr01.g01129.m1	29760.VIT_08s0007g01900.t01	1224	1230	0	54.2	66.5	1228	441	15	108	1222	6	1224	1245.7	29760.VIT_08s0007g01900.t01,E,[peptide transporter],[transporter]
Chr01.g05252.m1	4558.Sb01g043980.1	753	656	3.8e-225	95.8	95.8	648	0	1	106	753	36	656	787.3	4558.Sb01g043980.1,S,[Cupin],[Cupin family]
Chr01.g02942.m1	4558.Sb06g007325.1	912	720	0	75.5	80.1	850	78	3	1	850	1	720	1265.4	4558.Sb06g007325.1,CL,[Retrotransposon protein]
Chr01.g02370.m1	4558.Sb06g007325.1	761	720	5.5e-301	66.9	70.5	821	82	5	1	761	16	706	1039.3	4558.Sb06g007325.1,CL,[Retrotransposon protein]
Chr01.g01332.m1	4558.Sb01g011520.1	179	179	6.9e-93	100	100	179	0	0	1	179	1	179	345.9	4558.Sb01g011520.1,Q,[Thioesterase superfamily],[thioesterase],[thioesterase Superfamily protein]
Chr01.g04877.m1	4558.Sb01g040380.1	225	226	6e-70	99.1	99.1	226	1	1	1	225	1	226	270	4558.Sb01g040380.1,K,[Mago binding],[within bgcn homolog (Drosophila)],[partner of]
Chr01.g01204.m1	4555.Si010180m	426	426	1.3e-203	89	93.2	426	47	0	1	426	1	426	714.9	4555.Si010180m,T,[Calcium calmodulin-dependent protein kinase kinase],[serine threonine-protein kinase DDB_G0279405-like],[S_TKc]
Chr01.g02062.m1	4558.Sb01g018240.1	412	261	1.6e-73	94.7	94.7	170	8	1	244	412	92	261	282.7	4558.Sb01g018240.1,S,[zinc finger protein],[Zinc finger protein]
Chr01.g00157.m1	4558.Sb01g000820.1	884	1094	0	99.9	100	879	1	0	1	879	1	879	1213.4	4558.Sb01g000820.1,K,[GC-rich sequence DNA-binding factor],[GC-rich sequence DNA-binding factor-like protein]
Chr01.g05386.m1	4558.Sb01g045240.1	1088	924	0	97.7	97.7	945	1	1	144	1088	1	924	1853.6	4558.Sb01g045240.1,ES,[Plant lipoxygenase may be involved in a number of diverse aspects of plant physiology including growth and development, pest resistance, and senescence or responses to wounding (By similarity)]
Chr01.g05039.m1	4558.Sb01g041900.1	505	505	8.8e-295	99.8	99.8	505	1	0	1	505	1	505	1018.1	4558.Sb01g041900.1,Q,[Cytochrome p450],[cytochrome P450]
Chr01.g01764.m1	4558.Sb01g015490.1	1126	1126	0	99.9	100	1126	1	0	1	1126	1	1126	2054.6	4558.Sb01g015490.1,Z,[Kinesin-related],[Kinesin motor domain domain containing protein, expressed],[Kinesin family member]
Chr01.g04691.m1	4558.Sb01g038640.1	388	367	2e-185	99.7	100	344	1	0	1	344	1	344	654.4	4558.Sb01g038640.1,OS,[Glycosyltransferase family 43],[glucuronosyltransferase],[glycosyltransferase family 43 protein]
Chr01.g03960.m1	4558.Sb01g032200.1	179	179	2.4e-101	100	100	179	0	0	1	179	1	179	374	4558.Sb01g032200.1,ST,[Scp-like extracellular],[SCP],[cysteine-rich secretory protein]
Chr01.g01853.m1	4558.Sb01g016460.1	406	545	1.6e-222	85.5	86.1	468	6	1	1	406	78	545	777.7	4558.Sb01g016460.1,Q,[Cytochrome p450],[Cytochrome P450],[cytochrome P450]
Chr01.g04566.m1	4558.Sb01g037570.1	878	516	9.5e-297	100	100	516	0	0	363	878	1	516	1025.4	4558.Sb01g037570.1,E,[Lyase],[argininosuccinate lyase]
Chr01.g02856.m1	4533.OB0273G10010.1	184	1403	2.2e-25	86.2	95.4	65	9	0	76	140	716	780	121.7	4533.OB0273G10010.1,CL,[Retrotransposon protein]
Chr01.g00851.m1	4558.Sb01g007400.1	518	518	1.5e-286	100	100	518	0	0	1	518	1	518	990.7	4558.Sb01g007400.1,Q,[Cytochrome p450],[cytochrome P450],[Cytochrome P450]
Chr01.g03333.m1	4558.Sb01g027040.1	567	567	0	100	100	567	0	0	1	567	1	567	1117.1	4558.Sb01g027040.1,E,[POT family],[transporter]
Chr01.g00785.m1	4558.Sb01g006790.1	349	349	5.3e-174	100	100	349	0	0	1	349	1	349	616.3	4558.Sb01g006790.1,K,[ELK],[homeobox]
Chr01.g04941.m1	4558.Sb01g040980.1	247	247	3.4e-90	100	100	247	0	0	1	247	1	247	337.4	4558.Sb01g040980.1,K,[Nuclear transcription factor Y subunit],[Nuclear transcription factor Y],[Histone-like transcription factor (CBF/NF-Y) and archaeal histone]
Chr01.g04734.m1	4558.Sb01g039020.1	433	350	1e-110	98	98	344	7	0	1	344	1	344	406.4	4558.Sb01g039020.1,S,[NA]
Chr01.g05364.m1	4558.Sb01g045050.1	309	268	1.1e-95	88.5	88.8	286	12	2	1	286	1	265	355.9	4558.Sb01g045050.1,S,[AP2]
Chr01.g00816.m1	4558.Sb01g007090.1	715	438	1.9e-226	99.8	99.8	403	1	0	313	715	36	438	791.6	4558.Sb01g007090.1,S,[NA]
Chr01.g04630.m1	4558.Sb01g038100.1	220	220	1.1e-87	100	100	220	0	0	1	220	1	220	328.9	4558.Sb01g038100.1,S,[CASP-like protein]
Chr01.g03357.m1	4558.Sb01g021625.1	295	1001	1.7e-120	97.2	97.7	216	6	0	60	275	126	341	438.3	4558.Sb01g021625.1,S,[CACTA, En Spm sub-class]
Chr01.g03507.m1	4577.GRMZM2G361855_P01	483	638	1.7e-215	85.2	87.5	479	62	5	10	483	44	518	754.6	4577.GRMZM2G361855_P01,DL,[Pfam:RFC-E_C],[DNA polymerase III subunit delta'],[replication factor c]
Chr01.g02461.m1	4558.Sb01g021520.1	375	375	1e-210	100	100	375	0	0	1	375	1	375	738.4	4558.Sb01g021520.1,HGS,[Chlorophyllase],[Platelet-activating factor acetylhydrolase, isoform II],[K08099 chlorophyllase EC 3.1.1.14]
Chr01.g02267.m1	39947.LOC_Os03g36600.1	120	1113	2.2e-10	34	58	100	64	2	1	98	631	730	71.2	39947.LOC_Os03g36600.1,CL,[Retrotransposon protein]
Chr01.g00978.m1	4577.GRMZM2G442883_P01	431	912	6.2e-07	26.4	42	174	105	3	114	264	58	231	61.6	4577.GRMZM2G442883_P01,S,[ZnF_C2HC]
Chr01.g01825.m1	4558.Sb01g016060.1	839	1166	0	72.8	73.8	1031	32	4	1	839	10	984	1351.3	4558.Sb01g016060.1,TS,[NB-ARC domain],[leucine Rich Repeat],[resistance protein]
Chr01.g01980.m1	4558.Sb01g017450.1	285	285	1.4e-151	100	100	285	0	0	1	285	1	285	541.6	4558.Sb01g017450.1,S,[plastid-lipid-associated protein 10],[PAP_fibrillin]
Chr01.g01887.m1	4558.Sb01g016790.1	385	383	3.8e-213	99.7	99.7	350	1	0	1	350	1	350	746.5	4558.Sb01g016790.1,S,[FBOX],[F-box protein]
Chr01.g05846.m1	4577.GRMZM2G135930_P01	261	286	3.1e-54	45.7	66.8	247	109	3	16	260	62	285	218	4577.GRMZM2G135930_P01,CL,[Retrotransposon protein],[Inherit from KOG: Retrotransposon protein]
Chr01.g04060.m1	39947.LOC_Os01g32630.1	375	1592	9.4e-76	58.5	72.9	258	79	2	144	373	1326	1583	290	39947.LOC_Os01g32630.1,CL,[Retrotransposon protein]
Chr01.g01834.m1	4558.Sb01g016170.1	114	409	6.2e-15	99	100	99	1	0	1	99	1	99	86.3	4558.Sb01g016170.1,AS,[RNA binding motif],[Rna-binding protein],[RNA binding protein],[RNA-binding protein C23E6.01c],[RNA-binding protein]
Chr01.g04573.m1	4558.Sb01g037630.1	626	626	1.5e-264	100	100	626	0	0	1	626	1	626	917.9	4558.Sb01g037630.1,O,[DNAJ heat shock N-terminal domain-containing protein],[DnaJ]
Chr01.g01965.m1	4558.Sb01g017430.1	329	377	8e-188	100	100	329	0	0	1	329	49	377	662.1	4558.Sb01g017430.1,Z,[Actins are highly conserved proteins that are involved in various types of cell motility and are ubiquitously expressed in all eukaryotic cells],[ACTIN],[Actin-related protein]
Chr01.g01339.m1	4558.Sb01g011600.1	514	1060	8.9e-186	86.8	86.8	400	0	1	1	400	1	347	656	4558.Sb01g011600.1,TS,[NB-ARC domain containing protein],[leucine Rich Repeat],[resistance protein],[NB-ARC domain]
Chr01.g03883.m1	4558.Sb01g031570.1	605	605	4.1e-307	100	100	605	0	0	1	605	1	605	1059.3	4558.Sb01g031570.1,E,[Amino acid kinase family],[n-acetylglutamate synthase],[nag kinase]
Chr01.g05620.m1	4558.Sb01g047345.1	880	880	0	100	100	880	0	0	1	880	1	880	1729.9	4558.Sb01g047345.1,S,[Protein of unknown function (DUF3741)]
Chr01.g00130.m1	4558.Sb01g000620.1	687	670	0	100	100	670	0	0	18	687	1	670	1327.4	4558.Sb01g000620.1,L,[X-ray repair complementing defective repair in Chinese hamster cells 5],[Ku C terminal domain like],[ATP-dependent DNA helicase 2 subunit]
Chr01.g03470.m1	4558.Sb01g028030.1	331	331	1.1e-173	100	100	331	0	0	1	331	1	331	615.1	4558.Sb01g028030.1,VM,[3-beta hydroxysteroid dehydrogenase/isomerase family],[reductase],[bifunctional dihydroflavonol 4-reductase flavanone],[Nad-dependent epimerase dehydratase]
Chr01.g00111.m1	4558.Sb01g000430.1	378	378	3.5e-187	100	100	378	0	0	1	378	1	378	660.2	4558.Sb01g000430.1,IS,[GDSL-like Lipase/Acylhydrolase],[GDSL esterase lipase]
Chr01.g05909.m1	4558.Sb01g049940.1	721	682	3.1e-221	96	96.2	682	27	0	40	721	1	682	774.2	4558.Sb01g049940.1,S,[Pfam:DUF827]
Chr01.g05793.m1	4558.Sb01g048880.1	463	463	1.5e-269	100	100	463	0	0	1	463	1	463	934.1	4558.Sb01g048880.1,M,[Glycoside hydrolase family 28],[Glycosyl hydrolases family 28]
Chr01.g03010.m1	39947.LOC_Os12g17510.1	665	1807	1.3e-165	45.7	60.3	718	293	8	1	665	507	1180	589.3	39947.LOC_Os12g17510.1,CAL,[Retrotransposon protein]
Chr01.g02766.m1	4555.Si039960m	111	118	2.5e-21	75.3	83.6	73	12	2	3	71	26	96	107.5	4555.Si039960m,S,[NA]
Chr01.g00958.m1	4558.Sb01g008440.1	402	268	9.2e-146	100	100	268	0	0	135	402	1	268	522.7	4558.Sb01g008440.1,S,[calcium homeostasis regulator CHoR1]
Chr01.g00118.m1	4558.Sb01g000480.1	152	165	5e-68	100	100	152	0	0	1	152	14	165	263.1	4558.Sb01g000480.1,S,[NA]
Chr01.g05732.m1	4558.Sb01g048330.1	239	193	3.4e-71	100	100	140	0	0	86	225	16	155	274.2	4558.Sb01g048330.1,FO,[Has nucleotide phosphatase activity towards ATP, GTP, CTP, TTP and UTP. May hydrolyze nucleoside diphosphates with lower efficiency (By similarity)],[Pfam:DUF265],[Nucleoside-triphosphatase, cancer-related]
Chr01.g00456.m1	4558.Sb01g003700.1	686	593	0	100	100	593	0	0	94	686	1	593	1238	4558.Sb01g003700.1,E,[Methylenetetrahydrofolate reductase]
Chr01.g04923.m2	4558.Sb01g040800.1	1126	1125	0	99.7	99.7	1126	2	1	1	1126	1	1125	2232.2	4558.Sb01g040800.1,S,[CTLH]
Chr01.g00667.m1	4558.Sb01g005710.1	861	711	0	99.9	100	691	1	0	1	691	1	691	1326.2	4558.Sb01g005710.1,OPS,[glutamate carboxypeptidase],[Transferrin receptor-like dimerisation domain],[peptidase m28]
Chr01.g01044.m1	4558.Sb01g009230.1	384	581	5.7e-137	99.7	100	368	1	0	1	368	211	578	493.4	4558.Sb01g009230.1,T,[FHA domaincontaining protein],[FHA domain-containing protein],[FHA]
Chr01.g02161.m1	4558.Sb01g019000.1	524	528	3.9e-306	100	100	523	0	0	1	523	1	523	1055.8	4558.Sb01g019000.1,C,[cytokinin dehydrogenase],[FAD linked oxidase domain protein],[Dehydrogenase],[Cytokinin dehydrogenase 1, FAD and cytokinin binding]
Chr01.g04849.m1	4558.Sb01g040100.1	333	347	6.9e-54	100	100	122	0	0	1	122	1	122	217.2	4558.Sb01g040100.1,SK,[RNA binding motif protein],[RNA recognition motif. (a.k.a. RRM, RBD, or RNP domain)]
Chr01.g01960.m1	4558.Sb01g017330.1	139	136	4.7e-57	92.1	92.1	139	8	1	1	139	1	136	226.5	4558.Sb01g017330.1,S,[SAUR family],[Auxin responsive protein]
Chr01.g02673.m1	4558.Sb01g023040.1	764	934	0	98.5	98.9	748	10	1	1	747	85	832	1357.4	4558.Sb01g023040.1,S,[transposon protein],[Transposon protein]
Chr01.g05140.m1	4558.Sb01g042840.1	313	243	1.1e-90	100	100	216	0	0	1	216	1	216	339.3	4558.Sb01g042840.1,K,[transcription factor],[transcription factor involved in the development of floral organs. Required for the formation of inner floral organs (lodicules, stamens and carpels, or whorls 2, 3 and 4) and the lemma and palea (whorl 1), which are grass floral organs analogous to sepals. May be involved in the control of flowering time. Seems to act as transcriptional activator. May…
Chr01.g03782.m1	4558.Sb01g030640.1	334	257	1.4e-128	100	100	255	0	0	80	334	3	257	465.3	4558.Sb01g030640.1,S,[Inherit from euNOG: expressed protein],[expressed protein],[NA]
Chr01.g03495.m1	4558.Sb01g028230.1	709	709	0	100	100	709	0	0	1	709	1	709	1103.2	4558.Sb01g028230.1,K,[Transcription factor],[anthocyanin-containing compound biosynthetic process],[transcription factor],[Helix-loop-helix DNA-binding domain]
Chr01.g02349.m1	4558.Sb01g020530.1	344	235	1.2e-133	100	100	235	0	0	110	344	1	235	482.3	4558.Sb01g020530.1,OS,[RING],[Ring finger protein]
Chr01.g02022.m1	4558.Sb01g017790.1	835	613	0	100	100	613	0	0	223	835	1	613	1236.1	4558.Sb01g017790.1,C,[malic enzyme],[Malic enzyme]
Chr01.g05030.m1	4558.Sb01g041820.1	399	399	8.6e-221	100	100	399	0	0	1	399	1	399	771.9	4558.Sb01g041820.1,P,[cation diffusion facilitator family transporter],[Cation efflux family],[metal tolerance protein],[Metal tolerance protein]
Chr01.g03638.m1	4558.Sb01g029366.1	285	294	5.9e-123	88.4	89.5	294	9	2	1	269	1	294	446.4	4558.Sb01g029366.1,S,[Retrotransposon protein]
Chr01.g04256.m1	4558.Sb01g034760.1	174	174	2.1e-94	100	100	174	0	0	1	174	1	174	350.9	4558.Sb01g034760.1,SI,[Transmembrane protein 85],[ER membrane protein complex subunit 4],[Protein of unknown function (DUF1077)]
Chr01.g05422.m1	4558.Sb04g025245.1	534	434	4.4e-103	53.2	64.1	404	145	8	105	475	41	433	381.3	4558.Sb04g025245.1,S,[Protein of unknown function (DUF1618)]
Chr01.g00606.m1	4558.Sb01g005100.1	436	336	9.9e-170	99	99.7	311	3	0	106	416	1	311	602.4	4558.Sb01g005100.1,K,[Myb-like DNA-binding domain],[Myblike DNAbinding domain containing protein],[Transcription factor],[transcription factor]
Chr01.g04240.m1	4558.Sb01g034610.1	1405	484	1.6e-232	90.4	90.4	492	0	2	1	492	1	445	812.8	4558.Sb01g034610.1,GJ,[Transporter],[Sugar (and other) transporter],[transporter],[sugar transporter ERD6-like]
Chr01.g02052.m1	4577.GRMZM2G032648_P01	381	374	2.8e-168	88	91.9	383	35	2	1	381	1	374	597.4	4577.GRMZM2G032648_P01,CS,[CBS domain-containing protein],[cystathionin beta synthase protein]
Chr01.g00485.m1	4558.Sb01g003960.1	314	314	5.1e-176	100	100	314	0	0	1	314	1	314	622.9	4558.Sb01g003960.1,QS,[Dehydrogenase],[KR domain],[Dehydrogenase reductase]
Chr01.g00310.m1	4558.Sb01g002330.1	195	195	9.4e-104	100	100	195	0	0	1	195	1	195	382.1	4558.Sb01g002330.1,S,[Plant invertase/pectin methylesterase inhibitor]
Chr01.g01580.m1	4558.Sb01g013750.1	420	420	1.8e-229	99.8	99.8	420	1	0	1	420	1	420	800.8	4558.Sb01g013750.1,O,[26S protease regulatory subunit]
Chr01.g03601.m1	4558.Sb01g029040.1	223	266	4.1e-127	100	100	223	0	0	1	223	44	266	459.9	4558.Sb01g029040.1,S,[NA]
Chr01.g00544.m1	4558.Sb01g004560.1	592	486	4.3e-277	100	100	476	0	0	1	476	1	476	959.5	4558.Sb01g004560.1,CGS,[UDP-rhamnose rhamnosyltransferase],[UDP-glucoronosyl and UDP-glucosyl transferase],[UDP-Glycosyltransferase],[Transferase]
Chr01.g05472.m1	4558.Sb01g046060.1	637	597	5.1e-300	97.1	97.6	593	4	1	1	593	1	580	1035.8	4558.Sb01g046060.1,S,[Inherit from euNOG: calmodulin-binding family],[calmodulin-binding family]
Chr01.g03562.m1	4558.Sb01g028770.1	715	499	4.6e-281	100	100	480	0	0	1	480	1	480	973	4558.Sb01g028770.1,E,[Class-II DAHP synthetase family],[phospho-2-dehydro-3-deoxyheptonate aldolase]
Chr01.g02790.m1	4558.Sb08g007970.1	937	325	3.9e-155	86.7	91.8	316	42	0	565	880	1	316	555.1	4558.Sb08g007970.1,CL,[Retrotransposon protein],[Inherit from KOG: Retrotransposon protein]
Chr01.g00177.m1	4558.Sb01g001030.1	462	462	2.7e-181	100	100	462	0	0	1	462	1	462	641	4558.Sb01g001030.1,S,[frigida-like],[FRIGIDA-like],[Frigida-like protein]
Chr01.g03854.m1	4558.Sb01g031290.1	550	518	2.8e-294	94.2	94.2	550	0	1	1	550	1	518	1016.5	4558.Sb01g031290.1,J,[Mitochondrial small ribosomal subunit Rsm22],[37S ribosomal protein RSM22]
Chr01.g01758.m1	4558.Sb01g015440.1	830	830	2.1e-277	100	100	830	0	0	1	830	1	830	961.1	4558.Sb01g015440.1,S,[Frigida-like protein]
Chr01.g01366.m1	4558.Sb01g011840.1	303	303	1.3e-128	100	100	303	0	0	1	303	1	303	465.3	4558.Sb01g011840.1,K,[transcription factor],[gata transcription factor],[Transcription factor],[Divergent CCT motif],[GATA transcription factor]
Chr01.g05910.m1	4558.Sb01g049950.1	347	347	5.4e-195	100	100	347	0	0	1	347	1	347	686	4558.Sb01g049950.1,S,[NA]
Chr01.g01541.m1	4558.Sb01g013370.1	166	166	3.1e-55	100	100	166	0	0	1	166	1	166	220.7	4558.Sb01g013370.1,O,[Zinc finger, C3HC4 type (RING finger)]
Chr01.g05524.m1	4558.Sb01g046440.1	134	98	3.3e-47	100	100	98	0	0	37	134	1	98	193.7	4558.Sb01g046440.1,S,[Protein of unknown function (DUF1677)]
Chr01.g03712.m1	4558.Sb01g030090.1	168	168	1.2e-94	100	100	168	0	0	1	168	1	168	351.7	4558.Sb01g030090.1,S,[Pollen proteins Ole e I like],[pollen Ole e 1 allergen and extensin family protein]
Chr01.g02895.m1	4577.GRMZM2G096228_P01	102	179	1.2e-46	95	98	101	5	0	1	101	76	176	191.4	4577.GRMZM2G096228_P01,TDZ,[Pfam:efhand],[Calcium-binding protein],[centrin, EF-hand protein]
Chr01.g05360.m1	4558.Sb01g045010.1	730	730	0	100	100	700	0	0	31	730	31	730	1217.6	4558.Sb01g045010.1,TS,[strubbelig-receptor family],[leucine-rich repeat transmembrane protein kinase 1],[Leucine-rich repeat transmembrane protein kinase 1]
Chr01.g04078.m1	39947.LOC_Os03g37210.1	499	1759	1.6e-144	58.9	69	467	140	7	68	494	993	1447	518.8	39947.LOC_Os03g37210.1,CL,[Retrotransposon protein]
Chr01.g03598.m1	4558.Sb01g029020.1	316	316	8.2e-174	100	100	316	0	0	1	316	1	316	615.5	4558.Sb01g029020.1,K,[Myb family transcription factor],[Transcription factor],[MYB family transcription factor],[Myb-like DNA-binding domain]
Chr01.g02976.m1	4558.Sb01g041205.1	1010	1072	1.1e-235	52.8	55.7	1054	118	4	1	681	25	1072	822.8	4558.Sb01g041205.1,CL,[Retrotransposon protein]
Chr01.g05502.m1	4558.Sb01g046260.1	550	550	0	100	100	550	0	0	1	550	1	550	1085.5	4558.Sb01g046260.1,QC,[Glutathione reductase],[)-reductase],[dihydrolipoyl dehydrogenase],[glutathione reductase]
Chr01.g00364.m1	4558.Sb01g002820.1	508	479	7.4e-225	100	100	472	0	0	1	472	1	472	785.8	4558.Sb01g002820.1,S,[Plant protein of unknown function (DUF641)]
Chr01.g05678.m1	4558.Sb01g047810.1	1114	795	0	86	86.1	692	5	1	1	600	1	692	1116.7	4558.Sb01g047810.1,SU,[expressed protein],[Domain of unknown function DUF221],[transmembrane protein 63C]
Chr01.g05653.m1	4558.Sb01g047620.1	322	322	1.1e-170	100	100	322	0	0	1	322	1	322	605.1	4558.Sb01g047620.1,QS,[short chain dehydrogenase],[Dehydrogenase]
Chr01.g03166.m1	4558.Sb02g017020.1	343	802	3.1e-33	60	70	130	48	1	11	136	655	784	148.7	4558.Sb02g017020.1,CL,[Retrotransposon protein]
Chr01.g03034.m1	4577.GRMZM2G008345_P01	103	808	1.8e-08	46.8	54.5	77	36	2	2	75	88	162	64.7	4577.GRMZM2G008345_P01,CL,[Retrotransposon protein]
Chr01.g03871.m1	4558.Sb01g031450.1	126	126	2e-62	100	100	126	0	0	1	126	1	126	244.2	4558.Sb01g031450.1,O,[CY],[Cysteine proteinase inhibitor],[cysteine) proteinase inhibitor]
Chr01.g05597.m1	4558.Sb01g047170.1	159	161	4.9e-58	99.4	100	158	1	0	2	159	4	161	229.9	4558.Sb01g047170.1,S,[NA]
Chr01.g03098.m1	4558.Sb01g005015.1	430	1005	2.1e-220	72.5	74.9	550	29	2	1	428	456	1005	770.8	4558.Sb01g005015.1,CL,[Retrotransposon protein],[Integrase core domain]
Chr01.g00599.m1	4558.Sb01g005050.1	284	380	3.3e-166	100	100	280	0	0	1	280	19	298	590.1	4558.Sb01g005050.1,S,[NA]
Chr01.g02992.m1	4558.Sb01g005015.1	605	1005	3.6e-226	80.5	84.2	486	38	2	99	527	442	927	790.4	4558.Sb01g005015.1,CL,[Retrotransposon protein],[Integrase core domain]
Chr01.g00510.m1	4558.Sb01g004230.1	436	436	3.6e-236	100	100	436	0	0	1	436	1	436	823.2	4558.Sb01g004230.1,M,[Glycoside hydrolase family 28],[polygalacturonase],[Glycosyl hydrolases family 28]
Chr01.g01992.m1	39947.LOC_Os04g35870.1	931	1601	0	74.2	81.1	968	205	7	1	926	202	1166	1283.9	39947.LOC_Os04g35870.1,CS,[Retrotransposon protein]
Chr01.g03107.m1	4558.Sb01g024400.1	132	270	1.1e-47	100	100	120	0	0	1	120	1	120	195.3	4558.Sb01g024400.1,S,[lob domain-containing protein],[Protein of unknown function DUF260]
Chr01.g05834.m1	4558.Sb01g049220.1	242	242	1.4e-117	100	100	242	0	0	1	242	1	242	428.3	4558.Sb01g049220.1,S,[Tho complex subunit 7],[THO complex 7 homolog (Drosophila)],[THO complex subunit 7]
Chr01.g05083.m1	4558.Sb01g042300.1	1957	1293	0	99.2	99.3	1278	10	0	1	1278	1	1278	2509.9	4558.Sb01g042300.1,U,[Non-repetitive/WGA-negative nucleoporin C-terminal]
Chr01.g05067.m1	4558.Sb01g042150.1	362	362	3.9e-204	99.7	99.7	362	1	0	1	362	1	362	716.5	4558.Sb01g042150.1,S,[CMV 1a interacting protein 1],[Methyltransferase, type 11],[ubiE/COQ5 methyltransferase family]
Chr01.g00317.m1	4558.Sb01g002400.1	327	327	6e-196	100	100	327	0	0	1	327	1	327	689.1	4558.Sb01g002400.1,IS,[alpha/beta hydrolase fold],[epoxide hydrolase],[Hydrolase]
Chr01.g04999.m1	4558.Sb01g041490.1	229	229	4.6e-102	100	100	229	0	0	1	229	1	229	376.7	4558.Sb01g041490.1,S,[Zinc finger protein],[zinc finger protein]
Chr01.g00326.m1	4558.Sb01g002510.1	560	268	3.9e-134	100	100	268	0	0	1	268	1	268	484.6	4558.Sb01g002510.1,QS,[short-chain dehydrogenase reductase],[Dehydrogenase reductase],[reductase],[KR domain]
Chr01.g00221.m1	4558.Sb01g001520.1	503	470	9.9e-222	92.8	93	503	3	1	1	503	1	470	775.4	4558.Sb01g001520.1,UO,[inner membrane protein PPF-1],[60Kd inner membrane protein],[mitochondrial inner membrane protein],[ALBINO3-like protein 1],[Required for the insertion and or proper folding and or complex formation of integral membrane proteins into the membrane. Involved in integration of membrane proteins that insert both dependently and independently of the Sec translocase complex, as w…
Chr01.g04927.m1	4558.Sb01g040840.1	286	286	8e-160	100	100	286	0	0	1	286	1	286	568.9	4558.Sb01g040840.1,U,[import inner membrane translocase subunit],[Import inner membrane translocase subunit],[TIM21],[Import inner membrane translocase, subunit]
Chr01.g04392.m1	4558.Sb01g035950.1	779	498	6.8e-262	97.5	97.7	478	10	1	56	531	1	478	909.4	4558.Sb01g035950.1,C,[Fumarate hydratase 1, mitochondrial],[fumarate hydratase class II],[Fumarase C C-terminus],[Fumarate hydratase]
Chr01.g02667.m1	4558.Sb03g024033.1	846	894	8.4e-258	64.8	67.1	979	120	6	1	839	1	894	896	4558.Sb03g024033.1,S,[NA]
Chr01.g05238.m1	4558.Sb01g043870.1	215	214	4.3e-73	99.1	99.1	215	1	1	1	215	1	214	280.4	4558.Sb01g043870.1,S,[NA]
Chr01.g04213.m1	4558.Sb01g034360.1	193	193	3.9e-102	100	100	193	0	0	1	193	1	193	376.7	4558.Sb01g034360.1,S,[Protein of unknown function (DUF679)]
Chr01.g04152.m1	4558.Sb01g033850.1	450	502	8.2e-252	100	100	442	0	0	1	442	1	442	875.2	4558.Sb01g033850.1,S,[NA]
Chr01.g04276.m1	4558.Sb01g034970.1	431	500	8.9e-256	100	100	431	0	0	1	431	70	500	888.3	4558.Sb01g034970.1,S,[FBOX]
Chr01.g05984.m1	4577.GRMZM2G049168_P01	801	818	0	94	96	722	43	0	67	788	1	722	1336.2	4577.GRMZM2G049168_P01,KL,[Class II histone deacetylase complex subunits 2 and 3],[helicase],[SWI SNF related, matrix associated, actin dependent regulator of chromatin, subfamily a, member],[chromodomain-helicase-DNA-binding protein 1-like]
Chr01.g02797.m1	4558.Sb0016s002240.1	600	220	6.8e-44	97.9	99	96	2	0	1	96	96	191	184.9	4558.Sb0016s002240.1,S,[NA]
Chr01.g00696.m1	4558.Sb01g005940.1	239	366	5.2e-120	100	100	234	0	0	1	234	1	234	436.4	4558.Sb01g005940.1,OU,[GRF zinc finger],[zinc finger],[Zinc finger, CCHC domain containing]
Chr01.g00660.m1	4558.Sb01g005640.1	180	180	3.5e-68	100	100	180	0	0	1	180	1	180	263.8	4558.Sb01g005640.1,SO,[zinc finger A20 and AN1 domain-containing stress-associated protein],[zinc finger]
Chr01.g05223.m1	4558.Sb01g043700.1	275	275	3e-148	100	100	275	0	0	1	275	1	275	530.4	4558.Sb01g043700.1,PU,[membrane protein porin],[voltage-dependent anion channel],[outer mitochondrial membrane protein porin]
Chr01.g03987.m1	4558.Sb02g038720.1	169	458	1.6e-62	68.4	74.9	171	38	3	1	158	286	453	245	4558.Sb02g038720.1,S,[cobra-like protein],[COBRA-like protein]
Chr01.g05486.m1	4558.Sb01g046210.1	671	860	0	99.7	99.7	656	2	0	1	656	1	656	1356.3	4558.Sb01g046210.1,L,[Releases the supercoiling and torsional tension of DNA, which is introduced during the DNA replication and transcription, by transiently cleaving and rejoining one strand of the DNA duplex. Introduces a single-strand break via transesterification at a target site in duplex DNA. The scissile phosphodiester is attacked by the catalytic tyrosine of the enzyme, resulting in the …
Chr01.g03401.m1	4577.GRMZM2G400277_P01	339	107	6.6e-20	61.3	90.3	62	23	1	46	106	5	66	104.4	4577.GRMZM2G400277_P01,SV,[Retrotransposon protein]
Chr01.g02808.m1	4558.Sb0016s002240.1	600	220	2.3e-44	99	100	96	1	0	1	96	96	191	186.4	4558.Sb0016s002240.1,S,[NA]
Chr01.g02486.m1	4558.Sb01g021730.1	281	281	7e-100	100	100	281	0	0	1	281	1	281	369.8	4558.Sb01g021730.1,S,[Protein of unknown function (DUF581)]
Chr01.g01734.m1	4558.Sb09g023800.1	161	161	7.1e-57	100	100	114	0	0	1	114	1	114	226.1	4558.Sb09g023800.1,J,[60S ribosomal protein],[ribosomal protein],[60s ribosomal protein],[ribosomal protein L24],[Ribosomal protein]
Chr01.g03610.m1	4558.Sb01g029120.1	2069	2065	0	99.7	99.8	2069	2	1	1	2069	1	2065	3625.1	4558.Sb01g029120.1,S,[Agenet domain]
Chr01.g01084.m1	4558.Sb06g010640.1	888	225	8.6e-11	50.7	57.5	73	35	1	66	137	43	115	75.5	4558.Sb06g010640.1,S,[Putative gypsy type transposon]
Chr01.g03762.m1	4558.Sb01g030490.1	293	293	3.5e-163	100	100	293	0	0	1	293	1	293	580.1	4558.Sb01g030490.1,S,[Tobamovirus multiplication protein],[tobamovirus multiplication],[Tobamovirus multiplication],[tobamovirus multiplication protein],[Protein of unknown function (DUF1084)]
Chr01.g03831.m1	4558.Sb01g031140.1	218	199	1.5e-81	100	100	199	0	0	1	199	1	199	308.5	4558.Sb01g031140.1,S,[AP2]
Chr01.g03465.m1	4558.Sb01g027980.1	438	394	1e-145	85.6	85.6	438	19	1	1	438	1	394	522.7	4558.Sb01g027980.1,S,[NA]
Chr01.g01617.m1	4558.Sb01g014100.1	173	173	3.3e-36	100	100	173	0	0	1	173	1	173	157.5	4558.Sb01g014100.1,U,[sec-independent protein translocase protein],[Part of the twin-arginine translocation (Tat) system that transports large folded proteins containing a characteristic twin-arginine motif in their signal peptide across membranes. Together with TatC, TatB is part of a receptor directly interacting with Tat signal peptides. TatB may form an oligomeric binding site that transientl…
Chr01.g01610.m1	4558.Sb01g014020.1	708	709	0	97	97.3	711	16	3	1	708	1	709	1315.8	4558.Sb01g014020.1,EQ,[histidine ammonia-lyase],[Phenylalanine ammonialyase],[Phenylalanine ammonia-lyase]
Chr01.g00281.m1	4558.Sb01g002040.1	690	843	0	81.9	81.9	843	0	2	1	690	1	843	1330.5	4558.Sb01g002040.1,J,[Elongation factor],[Catalyzes the GTP-dependent ribosomal translocation step during translation elongation. During this step, the ribosome changes from the pre-translocational (PRE) to the post- translocational (POST) state as the newly formed A-site-bound peptidyl-tRNA and P-site-bound deacylated tRNA move to the P and E sites, respectively. Catalyzes the coordinated moveme…
Chr01.g02930.m1	4555.Si034477m	691	703	6.6e-301	84	88.6	650	73	2	72	691	55	703	1038.9	4555.Si034477m,ZS,[CTLH],[GID complex subunit 8 homolog (S. cerevisiae)]
Chr01.g04598.m1	4555.Si039250m	575	570	4.7e-244	84.1	85.9	510	74	6	66	572	59	564	849.7	4555.Si039250m,GO,[Glycosyl transferase family 8],[glycosyltransferase 8 domain containing],[Galacturonosyltransferase-like]
Chr01.g05399.m1	4558.Sb01g045390.1	112	112	2.4e-51	100	100	112	0	0	1	112	1	112	207.2	4558.Sb01g045390.1,S,[NA]
Chr01.g03608.m1	4558.Sb01g029100.1	187	187	8.5e-102	100	100	187	0	0	1	187	1	187	375.6	4558.Sb01g029100.1,OS,[Ribosomal L18p/L5e family]
Chr01.g01086.m1	4558.Sb01g009530.1	407	407	2.1e-177	100	100	407	0	0	1	407	1	407	627.9	4558.Sb01g009530.1,S,[NA]
Chr01.g03980.m1	4558.Sb01g032380.1	705	620	4.5e-212	100	100	406	0	0	86	491	1	406	743.8	4558.Sb01g032380.1,TS,[Nuclear transport factor 2 (NTF2) domain],[GTPase activating protein (SH3 domain) binding protein],[protein)-like],[nuclear transport factor 2 (NTF2) family protein RNA recognition motif (RRM)-containing protein]
Chr01.g03809.m1	4558.Sb01g030860.1	239	239	5e-131	100	100	239	0	0	1	239	1	239	473	4558.Sb01g030860.1,O,[Glutathione S-transferase],[glutathione Stransferase]
Chr01.g00431.m1	4558.Sb01g003460.1	147	550	8.9e-06	77.6	79.1	67	14	1	4	70	3	68	56.2	4558.Sb01g003460.1,S,[NA]
Chr01.g01857.m1	4558.Sb01g016510.1	375	1097	2.7e-200	91	91.3	402	1	1	1	367	17	418	703.7	4558.Sb01g016510.1,ST,[leucine Rich Repeat],[NB-ARC domain],[resistance protein]
Chr01.g04052.m1	4577.GRMZM2G342495_P01	272	286	1.6e-21	38.6	54.1	207	94	6	4	206	26	203	109.4	4577.GRMZM2G342495_P01,SL,[transposon protein]
Chr01.g02336.m1	39947.LOC_Os06g22520.1	1446	1831	2e-89	32.9	43.8	781	220	16	900	1379	357	1134	337.4	39947.LOC_Os06g22520.1,CL,[Retrotransposon protein]
Chr01.g05934.m1	4577.GRMZM2G052546_P03	373	373	1.4e-209	96.5	98.7	373	13	0	1	373	1	373	734.6	4577.GRMZM2G052546_P03,VTG,[phosphatase],[dual specificity phosphatase],[Protein kinase, AMP-activated, beta],[Dual specificity phosphatase, catalytic domain],[Dual specificity phosphatase]
Chr01.g03362.m1	4558.Sb01g027360.1	1333	671	0	100	100	655	0	0	1	655	3	657	1295	4558.Sb01g027360.1,T,[Serine Threonine protein kinase],[receptor-like protein kinase]
Chr01.g00442.m1	4558.Sb01g003560.1	196	196	3.5e-98	100	100	196	0	0	1	196	1	196	363.6	4558.Sb01g003560.1,S,[Domain of unknown function (DUF588)]
Chr01.g02178.m1	4558.Sb03g024033.1	995	894	2.7e-247	61.2	65.9	958	202	11	142	994	1	893	861.3	4558.Sb03g024033.1,S,[NA]
Chr01.g01794.m1	4558.Sb01g015760.1	348	539	6.9e-190	99.7	100	326	1	0	12	337	115	440	669.1	4558.Sb01g015760.1,S,[GRAS domain family]
Chr01.g01098.m1	4555.Si033937m	1288	1291	0	83.1	85.6	1298	197	12	1	1286	1	1288	1345.1	4555.Si033937m,A,[Fip1 motif],[mRNA processing],[fip1 motif family protein, expressed],[FIP1 like 1 (S. cerevisiae)]
Chr01.g05047.m1	4558.Sb01g041970.1	640	578	3.8e-279	100	100	578	0	0	63	640	1	578	966.5	4558.Sb01g041970.1,BV,[Mate efflux family protein],[Multidrug and toxin extrusion protein],[MatE],[Multidrug and toxin extrusion protein 1]
Chr01.g01539.m1	4558.Sb01g013350.1	165	165	3.6e-64	100	100	147	0	0	1	147	1	147	250.4	4558.Sb01g013350.1,OS,[RING],[Inherit from COG: repeat-containing protein],[repeat-containing protein]
Chr01.g04922.m1	4558.Sb01g040790.1	440	440	5e-246	100	100	440	0	0	1	440	1	440	855.9	4558.Sb01g040790.1,E,[Chorismate synthase],[5-enolpyruvylshikimate-3-phosphate phospholyase],[chorismate synthase]
Chr01.g04336.m1	4558.Sb05g000983.1	781	855	7.8e-266	85.7	88.4	568	79	1	1	568	237	802	922.5	4558.Sb05g000983.1,S,[NA]
Chr01.g03675.m1	4558.Sb01g029710.1	392	226	5.9e-113	90.3	90.7	227	13	1	35	261	1	218	413.7	4558.Sb01g029710.1,SM,[pectinacetylesterase]
Chr01.g01503.m1	4558.Sb01g013040.1	855	978	0	85.4	85.8	978	20	4	1	855	1	978	1138.6	4558.Sb01g013040.1,S,[NA]
Chr01.g05812.m1	4558.Sb01g049050.1	217	217	6.1e-112	100	100	217	0	0	1	217	1	217	409.5	4558.Sb01g049050.1,J,[This protein binds directly to 23S ribosomal RNA (By similarity)],[Ribosomal protein],[ribosomal protein L11],[Ribosomal protein L11, N-terminal domain]
Chr01.g03206.m1	4558.Sb01g025880.1	379	429	3.6e-216	100	100	379	0	0	1	379	51	429	756.5	4558.Sb01g025880.1,CI,[Converts stearoyl-ACP to oleoyl-ACP by introduction of a cis double bond between carbons Delta(9) and Delta(10) of the acyl chain (By similarity)],[Converts stearoyl-ACP to oleoyl-ACP by introduction of a cis double bond between carbons Delta(9) and Delta(10) of the acyl chain]
Chr01.g03115.m1	4558.Sb05g016830.1	226	794	1.2e-94	56.9	59.8	343	22	2	1	217	6	348	352.1	4558.Sb05g016830.1,CL,[Retrotransposon protein]
Chr01.g05763.m1	4558.Sb2276s002020.1	392	392	3e-181	100	100	392	0	0	1	392	1	392	640.6	4558.Sb2276s002020.1,M,[FAS1],[Fasciclin domain]
Chr01.g03534.m1	4577.GRMZM2G336137_P01	150	943	8.8e-09	42	63.8	69	40	0	16	84	871	939	66.2	4577.GRMZM2G336137_P01,S,[Retrotransposon protein],[Reverse transcriptase (RNA-dependent DNA polymerase)]
Chr01.g03526.m1	4558.Sb01g028470.1	667	568	4.6e-291	99.1	99.1	568	5	0	100	667	1	568	1006.1	4558.Sb01g028470.1,G,[Pyruvate kinase]
Chr01.g00426.m1	4558.Sb01g003400.1	338	432	1.8e-179	100	100	325	0	0	1	325	1	325	634.4	4558.Sb01g003400.1,K,[AP2 domain containing protein, expressed],[AP2],[transcription factor],[Transcription factor]
Chr01.g02182.m1	4558.Sb01g019120.1	838	838	0	100	100	838	0	0	1	838	1	838	1624	4558.Sb01g019120.1,K,[Homeobox-leucine zipper protein],[homeobox-leucine zipper protein],[transcription factor (By similarity)],[specification of symmetry]
Chr01.g01272.m1	4558.Sb01g010980.1	179	179	1.4e-77	100	100	179	0	0	1	179	1	179	295	4558.Sb01g010980.1,S,[NA]
Chr01.g00141.m1	4558.Sb01g000696.1	238	384	1.1e-85	91.6	92	237	18	2	1	235	1	237	322.4	4558.Sb01g000696.1,S,[WRKY]
Chr01.g05511.m1	4558.Sb02g017020.1	692	802	5.6e-175	91.8	95.3	316	26	0	377	692	487	802	620.5	4558.Sb02g017020.1,CL,[Retrotransposon protein]
Chr01.g04648.m1	4558.Sb01g038270.1	891	891	0	100	100	891	0	0	1	891	1	891	1788.9	4558.Sb01g038270.1,S,[rab3 GTPase-activating protein catalytic subunit-like],[RAB3 GTPase activating protein subunit 1 (Catalytic)],[Inherit from strNOG: rab3 GTPase-activating protein catalytic subunit-like]
Chr01.g03569.m1	4558.Sb01g028800.1	516	452	2.9e-229	98.2	98.2	452	8	0	65	516	1	452	800.4	4558.Sb01g028800.1,AS,[Poly(RC)-binding protein],[mRNA transport],[KH domain],[poly(rC)-binding protein],[PolyrC binding protein]
Chr01.g02471.m1	4558.Sb01g021625.1	915	1001	0	72.9	73.4	986	15	5	72	831	42	1001	1305	4558.Sb01g021625.1,S,[CACTA, En Spm sub-class]
Chr01.g00292.m1	4555.Si039885m	192	398	1.6e-10	37.5	44.9	216	85	11	1	169	1	213	72.4	4555.Si039885m,S,[NA]
Chr01.g05410.m1	4555.Si038414m	109	66	6.8e-27	100	100	66	0	0	44	109	1	66	125.9	4555.Si038414m,S,[NA]
Chr01.g05028.m1	4558.Sb01g041790.1	334	331	1.1e-184	99.1	99.7	330	3	0	5	334	2	331	651.7	4558.Sb01g041790.1,GS,[Peroxidase]
Chr01.g04894.m1	4558.Sb01g040530.1	681	681	0	100	100	681	0	0	1	681	1	681	1224.5	4558.Sb01g040530.1,MOTS,[Sel-1 suppressor of lin-12-like],[Protein sel-1 homolog],[Sel1 domain protein repeat-containing protein],[SEL1]
Chr01.g02855.m1	4558.Sb06g007325.1	594	720	4.5e-250	73.7	76.9	605	63	4	2	594	183	703	869.8	4558.Sb06g007325.1,CL,[Retrotransposon protein]
Chr01.g00938.m1	4558.Sb01g008240.1	595	398	1.2e-197	100	100	349	0	0	247	595	50	398	695.7	4558.Sb01g008240.1,S,[ERG2 and Sigma1 receptor like protein]
Chr01.g00849.m1	4558.Sb01g007390.1	290	290	6.4e-165	100	100	290	0	0	1	290	1	290	585.9	4558.Sb01g007390.1,SU,[TIP41-like],[TIP41, TOR signaling pathway regulator-like (S. cerevisiae)],[TIP41-like family ]
Chr01.g02411.m1	4558.Sb02g015750.1	1289	590	4.2e-184	58.4	62.4	663	183	2	1	653	1	580	651.7	4558.Sb02g015750.1,S,[Putative gypsy type transposon]
Chr01.g03259.m1	4558.Sb05g016840.1	430	836	5.6e-109	84.3	88.9	235	35	1	192	426	161	393	400.6	4558.Sb05g016840.1,S,[Retrotransposon protein]
Chr01.g02171.m1	39947.LOC_Os05g39280.1	1050	970	9.6e-102	38	55.4	650	257	17	375	985	193	735	377.9	39947.LOC_Os05g39280.1,CL,[Retrotransposon protein]
Chr01.g04192.m1	4558.Sb01g034200.1	265	213	2.9e-71	100	100	131	0	0	17	147	1	131	274.6	4558.Sb01g034200.1,AS,[RNA recognition motif. (a.k.a. RRM, RBD, or RNP domain)],[splicing factor]
Chr01.g02075.m1	4558.Sb01g018380.1	320	320	7e-197	100	100	320	0	0	1	320	1	320	692.2	4558.Sb01g018380.1,S,[Protein of unknown function (DUF789)],[expressed protein]
Chr01.g05883.m1	39947.LOC_Os06g16050.1	378	837	1e-93	54.3	61.5	335	58	1	1	240	1	335	349.7	39947.LOC_Os06g16050.1,S,[NA]
Chr01.g02863.m1	4558.Sb02g015750.1	503	590	2.8e-14	46.7	51.6	122	63	1	72	191	312	433	86.3	4558.Sb02g015750.1,S,[Putative gypsy type transposon]
Chr01.g03548.m1	4558.Sb01g028610.1	331	331	5.7e-186	100	100	331	0	0	1	331	1	331	656	4558.Sb01g028610.1,GS,[peroxidase],[Peroxidase]
Chr01.g03074.m1	4558.Sb08g009530.1	627	1574	5.5e-105	37.3	44.7	723	234	11	101	608	768	1486	387.9	4558.Sb08g009530.1,CL,[Retrotransposon protein]
Chr01.g05007.m1	4558.Sb01g041560.1	281	271	3.7e-117	81.9	81.9	271	0	2	60	281	1	271	427.2	4558.Sb01g041560.1,S,[NA]
Chr01.g00193.m1	4558.Sb05g000983.1	427	855	1.9e-112	79.7	83.4	350	71	0	47	396	1	350	412.1	4558.Sb05g000983.1,S,[NA]
Chr01.g05299.m1	4558.Sb01g044480.1	1481	994	0	96.1	96.1	1032	0	1	1	1032	1	992	1963	4558.Sb01g044480.1,KS,[CG-1 domain],[CG-1],[calmodulin-binding transcription activator]
Chr01.g00840.m1	4558.Sb01g007300.1	587	298	1.1e-155	99.6	100	284	1	0	304	587	15	298	556.2	4558.Sb01g007300.1,D,[ParA/MinD ATPase like],[Iron-sulfur protein],[Component of the cytosolic iron-sulfur (Fe S) protein assembly (CIA) machinery. Required for maturation of extramitochondrial Fe-S proteins. The NBP35-CFD1 heterotetramer forms a Fe-S scaffold complex, mediating the de novo assembly of an Fe-S cluster and its transfer to target apoproteins],[ATP-binding protein]
Chr01.g04762.m1	4577.GRMZM2G078052_P01	1006	787	0	84	88.1	793	114	6	221	1006	1	787	1286.9	4577.GRMZM2G078052_P01,S,[NA]
Chr01.g04534.m1	4558.Sb01g037310.1	268	268	7.5e-144	100	100	268	0	0	1	268	1	268	515.8	4558.Sb01g037310.1,I,[Enoyl-CoA hydratase],[Enoyl-CoA hydratase/isomerase family],[enoyl-CoA hydratase]
Chr01.g05282.m1	4558.Sb01g044280.1	427	536	2e-114	99	100	205	2	0	117	321	254	458	418.7	4558.Sb01g044280.1,K,[GRAS domain family],[chitin-inducible gibberellin-responsive protein]
Chr01.g05193.m1	4558.Sb01g043420.1	648	666	0	99.5	99.5	648	3	0	1	648	1	648	1151	4558.Sb01g043420.1,S,[NA]
Chr01.g04090.m1	4558.Sb01g033310.1	784	784	0	100	100	784	0	0	1	784	1	784	1414.1	4558.Sb01g033310.1,S,[Pfam:DUF827]
Chr01.g03212.m1	4558.Sb01g025920.1	337	337	1.1e-203	100	100	337	0	0	1	337	1	337	714.9	4558.Sb01g025920.1,G,[Converts alpha-aldose to the beta-anomer. It is active on D-glucose, L-arabinose, D-xylose, D-galactose, maltose and lactose (By similarity)],[converts alpha-aldose to the beta-anomer. It is active on D-glucose, L-arabinose, D-xylose, D-galactose, maltose and lactose (By similarity)]
Chr01.g02380.m1	39947.LOC_Os08g38660.1	475	1163	1.6e-101	41.1	54.3	593	215	14	2	475	182	759	375.9	39947.LOC_Os08g38660.1,CL,[Retrotransposon protein]
Chr01.g00643.m2	4558.Sb01g005460.1	707	707	0	100	100	707	0	0	1	707	1	707	1415.6	4558.Sb01g005460.1,T,[Casein Kinase],[- CK1 includes the casein kinase 1 kinases, expressed],[STYKc]
Chr01.g03468.m1	4558.Sb01g028010.1	930	926	4.7e-310	100	100	780	0	0	151	930	147	926	1069.7	4558.Sb01g028010.1,S,[protein transport protein-related],[Pfam:DUF827]
Chr01.g03186.m1	4558.Sb01g025595.1	129	101	5.4e-31	100	100	64	0	0	19	82	38	101	139.8	4558.Sb01g025595.1,SQ,[Dehydrogenase reductase],[reductase]
Chr01.g03037.m1	39946.BGIOSGA018411-PA	333	1237	6.6e-81	92.4	96.2	157	12	0	131	287	640	796	307	39946.BGIOSGA018411-PA,CL,[Retrotransposon protein]
Chr01.g05726.m1	4558.Sb01g048270.1	302	302	5.4e-167	100	100	302	0	0	1	302	1	302	592.8	4558.Sb01g048270.1,J,[60S ribosomal protein],[This is one of the proteins that binds and probably mediates the attachment of the 5S RNA into the large ribosomal subunit, where it forms part of the central protuberance (By similarity)],[ribosomal protein L5]
Chr01.g04344.m1	4577.GRMZM2G155680_P01	219	227	1.9e-89	78.3	81.7	230	31	3	5	219	2	227	334.7	4577.GRMZM2G155680_P01,S,[decarboxylase]
Chr01.g05196.m1	4558.Sb01g043450.1	359	359	5.2e-201	100	100	359	0	0	1	359	1	359	706.1	4558.Sb01g043450.1,S,[syntaxin 6, N-terminal domain containing protein, expressed],[Syntaxin 6, N-terminal]
Chr01.g01924.m1	4558.Sb01g017100.1	756	756	0	100	100	756	0	0	1	756	1	756	1447.2	4558.Sb01g017100.1,IT,[sphingoid long-chain bases kinase],[DAGKc],[sphingosine kinase],[diacylglycerol kinase]
Chr01.g02720.m1	39947.LOC_Os01g32630.1	656	1592	1.7e-141	44.6	55.8	650	216	9	1	515	768	1408	509.2	39947.LOC_Os01g32630.1,CL,[Retrotransposon protein]
Chr01.g03294.m1	4558.Sb01g026690.1	286	1184	1.6e-152	100	100	274	0	0	1	274	1	274	544.7	4558.Sb01g026690.1,TS,[NB-ARC domain],[leucine Rich Repeat],[resistance protein]
Chr01.g04876.m1	4558.Sb01g040360.1	604	604	7.3e-280	100	100	604	0	0	1	604	1	604	968.8	4558.Sb01g040360.1,T,[mitogen-activated protein kinase],[mitogen-activated protein kinase kinase kinase],[Mitogen-activated protein kinase kinase kinase]
Chr01.g02243.m1	4558.Sb01g019610.1	436	453	1.1e-96	100	100	202	0	0	1	202	1	202	359.8	4558.Sb01g019610.1,AS,[RNA recognition motif containing protein],[RNA recognition motif. (a.k.a. RRM, RBD, or RNP domain)],[Rna-binding protein],[heterogeneous nuclear ribonucleoprotein]
Chr01.g02103.m1	4558.Sb01g018580.1	208	187	4.1e-105	100	100	187	0	0	22	208	1	187	386.7	4558.Sb01g018580.1,S,[Inherit from euNOG: Ripening-related protein],[Ripening-related protein],[ripening-related protein]
Chr01.g03372.m1	4558.Sb01g027413.1	117	105	1.1e-51	100	100	105	0	0	13	117	1	105	208.4	4558.Sb01g027413.1,S,[NA]
Chr01.g01394.m1	4558.Sb01g012110.1	182	182	7.1e-21	100	100	182	0	0	1	182	1	182	106.7	4558.Sb01g012110.1,S,[glycine-rich protein],[Glycine-rich protein],[Inherit from strNOG: glycine-rich protein]
Chr01.g05132.m1	4558.Sb01g042750.1	1023	917	0	99.7	99.9	893	3	0	131	1023	25	917	1863.2	4558.Sb01g042750.1,G,[Neutral alpha-glucosidase],[hydrolase, family 31],[Glucosidase, alpha],[Glycosyl hydrolases family 31 ]
Chr01.g04840.m1	4558.Sb01g040000.1	157	161	5.7e-75	98	99.3	147	3	0	1	147	1	147	286.2	4558.Sb01g040000.1,O,[heat shock protein],[response to heat],[Hsp20/alpha crystallin family]
Chr01.g04667.m1	4558.Sb01g038420.1	115	280	4.4e-16	100	100	42	0	0	64	105	1	42	90.1	4558.Sb01g038420.1,SD,[meprin and TRAF homology domain-containing protein MATH domain-containing protein]
Chr01.g04574.m1	4558.Sb01g037640.1	1406	1133	0	87.5	87.6	1104	3	1	384	1352	1	1104	1822.4	4558.Sb01g037640.1,LS,[BRCT],[Topoisomerase (DNA) II binding protein 1]
Chr01.g04570.m1	4558.Sb01g037610.1	568	568	0	100	100	568	0	0	1	568	1	568	1155.2	4558.Sb01g037610.1,IQ,[4-coumarate-coA ligase],[AMP-binding enzyme],[Amp-dependent synthetase and ligase]
Chr01.g01199.m1	4558.Sb01g010360.1	66	115	1.1e-24	100	100	53	0	0	1	53	1	53	117.9	4558.Sb01g010360.1,K,[DNA-dependent RNA polymerase catalyzes the transcription of DNA into RNA using the four ribonucleoside triphosphates as substrates (By similarity)]
Chr01.g01005.m1	4558.Sb01g008860.1	621	621	0	100	100	621	0	0	1	621	1	621	1276.9	4558.Sb01g008860.1,GU,[Glycosyl hydrolase family 9],[Endoglucanase],[endoglucanase]
Chr01.g05468.m1	4555.Si036078m	396	390	7.1e-199	97.6	98.8	335	8	0	62	396	56	390	699.1	4555.Si036078m,T,[serine threonine-protein phosphatase]
Chr01.g02692.m1	4555.Si033888m	1026	1496	0	93.7	96.2	990	59	1	1	987	1	990	1813.1	4555.Si033888m,Z,[myosin heavy chain],[myosin, heavy chain]
Chr01.g01685.m1	4558.Sb01g014760.1	633	633	0	100	100	633	0	0	1	633	1	633	1190.3	4558.Sb01g014760.1,S,[BTB POZ domain-containing protein],[NPH3 family],[BTB (POZ) domain-containing protein],[- Bric-a-Brac, Tramtrack, Broad Complex BTB domain with non-phototropic hypocotyl 3 NPH3 domain, expressed]
Chr01.g00892.m1	39947.LOC_Os05g07290.1	554	1234	1.5e-106	38.1	46.9	843	215	8	1	545	18	851	392.9	39947.LOC_Os05g07290.1,CTL,[Retrotransposon protein]
Chr01.g03765.m1	4558.Sb01g030520.1	274	274	2.8e-146	100	100	274	0	0	1	274	1	274	523.9	4558.Sb01g030520.1,SK,[B3]
Chr01.g05908.m1	4558.Sb01g049930.1	168	168	2.2e-80	100	100	168	0	0	1	168	1	168	304.3	4558.Sb01g049930.1,S,[NA]
Chr01.g04938.m1	4558.Sb01g040950.1	688	638	7.1e-271	100	100	618	0	0	69	686	21	638	939.1	4558.Sb01g040950.1,T,[receptor-like protein kinase],[Serine Threonine protein kinase],[receptor-like serine threonine-protein kinase],[STYKc]
Chr01.g02613.m1	39947.LOC_Os03g35560.1	819	1248	5.1e-260	51	60.1	1002	255	9	15	785	77	1073	903.3	39947.LOC_Os03g35560.1,CL,[Retrotransposon protein]
Chr01.g00495.m1	4558.Sb01g004080.1	355	354	5.8e-136	80.1	80.3	371	41	3	1	355	1	354	490	4558.Sb01g004080.1,S,[bZIP transcription factor]
Chr01.g00517.m1	4577.AC210013.4_FGP003	337	362	1.6e-167	80.8	85.8	359	46	2	2	337	4	362	594.7	4577.AC210013.4_FGP003,SHI,[Methyltransferase],[Sterol methyltransferase C-terminal],[Sterol 24-c-methyltransferase]
Chr01.g02747.m1	4558.Sb03g012283.1	551	666	3.8e-174	68.8	74.8	449	48	1	189	545	53	501	617.5	4558.Sb03g012283.1,S,[transposon protein],[Transposon protein],[MULE transposase domain]
Chr01.g05405.m1	4558.Sb01g045460.1	350	388	1.6e-106	100	100	208	0	0	1	208	1	208	392.1	4558.Sb01g045460.1,S,[DAG protein],[DAG protein, chloroplast precursor],[Inherit from lilNOG: DAG protein, chloroplast precursor]
Chr01.g02882.m1	39947.LOC_Os02g22790.1	1159	1115	2.7e-150	40.7	54.7	821	351	15	375	1104	124	899	539.3	39947.LOC_Os02g22790.1,CL,[Retrotransposon protein]
Chr01.g04383.m1	4558.Sb01g035865.1	516	392	2.8e-232	100	100	392	0	0	1	392	1	392	810.4	4558.Sb01g035865.1,SL,[transposon protein],[Inherit from KOG: transposon protein]
Chr01.g01256.m1	4558.Sb01g010820.1	605	605	0	100	100	605	0	0	1	605	1	605	1158.7	4558.Sb01g010820.1,T,[Serine Threonine protein kinase],[LRR receptor-like serine threonine-protein kinase],[Leucine rich repeat N-terminal domain]
Chr01.g01142.m1	4558.Sb01g010020.1	234	234	1.2e-73	100	100	234	0	0	1	234	1	234	282.3	4558.Sb01g010020.1,S,[ZF-HD homeobox protein At4g24660-like],[ZF-HD protein dimerisation region]
Chr01.g04099.m1	4558.Sb01g033390.1	424	464	1.2e-225	93.4	93.4	424	0	1	1	424	1	396	788.1	4558.Sb01g033390.1,OE,[serine carboxypeptidase-like],[Serine carboxypeptidase],[carboxy-peptidase],[Serine carboxypeptidase 1]
Chr01.g05351.m1	4558.Sb01g044950.1	575	555	2.8e-297	100	100	542	0	0	1	542	1	542	1026.5	4558.Sb01g044950.1,S,[NA]
Chr01.g05118.m1	4558.Sb01g042620.1	1074	1043	0	90.5	91	1048	30	3	76	1074	17	1043	1525	4558.Sb01g042620.1,JK,[CBF/Mak21 family],[CCAAT enhancer binding protein (C EBP), zeta],[CCAAT enhancer-binding protein]
Chr01.g05706.m1	4558.Sb01g048080.1	651	477	1.2e-267	96.2	96.2	496	0	1	156	651	1	477	928.3	4558.Sb01g048080.1,IQ,[4-coumarate-coA ligase],[Amp-dependent synthetase and ligase]
Chr01.g05553.m1	4558.Sb01g046730.1	406	406	8.8e-229	100	100	406	0	0	1	406	1	406	798.5	4558.Sb01g046730.1,CH,[oxidoreductase activity, acting on paired donors, with incorporation or reduction of molecular oxygen, NAD(P)H as one donor, and incorporation of one atom of oxygen],[FAD binding domain containing protein, expressed],[Catalyzes the hydroxylation of L-kynurenine (L-Kyn) to form 3-hydroxy-L-kynurenine (L-3OHKyn). Required for synthesis of quinolinic acid]
Chr01.g04506.m1	4558.Sb09g024040.1	149	149	1.2e-77	100	100	149	0	0	1	149	1	149	295	4558.Sb09g024040.1,DTZ,[Calcium-binding protein],[Calcium binding protein]
Chr01.g04224.m1	4558.Sb01g034470.1	527	527	1.6e-278	100	100	527	0	0	1	527	1	527	964.1	4558.Sb01g034470.1,Q,[Cytochrome p450],[Cytochrome P450],[Flavonoid 3'5'-hydroxylase]
Chr01.g04552.m1	4558.Sb01g037480.1	606	604	0	99.5	99.5	606	1	1	1	606	1	604	1188.3	4558.Sb01g037480.1,HE,[as a sensor for the physiological iron status within the plant, and or might be involved in the transport of iron],[Synthesizes nicotianamine, a polyamine that is the first intermediate in the synthesis of the phytosiderophores of the mugineic acid type found in gramineae which serve as a sensor for the physiological iron status within the plant, and or might be involved in…
Chr01.g04391.m1	4558.Sb06g007325.1	856	720	0	76.4	81.6	804	97	4	1	795	1	720	1208.7	4558.Sb06g007325.1,CL,[Retrotransposon protein]
Chr01.g00772.m1	4558.Sb01g006670.1	759	747	0	98	98.2	759	3	1	1	759	1	747	1213.4	4558.Sb01g006670.1,T,[Legume lectin domain]
Chr01.g00766.m1	4533.OB03G42840.1	1415	1059	0	73.1	77.5	1186	138	3	227	1412	54	1058	1763.8	4533.OB03G42840.1,S,[Pfam:DUF248]
Chr01.g02438.m1	39947.LOC_Os05g34750.1	175	964	3.7e-59	73.4	84.6	169	44	1	3	170	75	243	233.8	39947.LOC_Os05g34750.1,CL,[Retrotransposon protein]
Chr01.g04416.m1	4558.Sb01g036170.1	629	629	0	100	100	629	0	0	1	629	1	629	1327.4	4558.Sb01g036170.1,U,[PA domain],[Vacuolar-sorting receptor],[calcium ion binding]
Chr01.g03001.m1	4558.Sb0012s012570.1	520	487	2.5e-111	89.7	89.7	234	0	1	278	487	13	246	408.7	4558.Sb0012s012570.1,DL,[DNA helicase],[exodeoxyribonuclease v alpha]
Chr01.g02287.m1	4558.Sb01g019990.1	226	228	2.9e-104	98.7	98.7	228	1	1	1	226	1	228	384	4558.Sb01g019990.1,S,[universal stress protein domain containing protein],[Universal stress protein],[Universal stress protein family]
Chr01.g03271.m1	4558.Sb01g021625.1	723	1001	0	81.2	87.4	681	96	2	57	705	124	804	1128.6	4558.Sb01g021625.1,S,[CACTA, En Spm sub-class]
Chr01.g00899.m1	4558.Sb01g007810.1	348	398	2e-205	87.4	87.4	398	0	1	1	348	1	398	720.7	4558.Sb01g007810.1,L,[Protein of unknown function (DUF295)],[Selectively cleaves double-stranded DNA at the second phosphodiester bond 3' to a deoxyinosine leaving behind the intact lesion on the nicked DNA. Acts in DNA repair (By similarity)],[endonuclease V]
Chr01.g03192.m1	39947.LOC_Os03g41790.1	318	562	1.3e-102	75.6	87.6	225	55	0	94	318	19	243	379	39947.LOC_Os03g41790.1,CL,[Retrotransposon protein],[Inherit from KOG: Retrotransposon protein]
Chr01.g04701.m1	4558.Sb01g038740.1	385	385	9.2e-220	100	100	385	0	0	1	385	1	385	768.5	4558.Sb01g038740.1,E,[Arogenate dehydratase prephenate dehydratase 2],[Prephenate dehydratase],[Arogenate dehydratase prephenate dehydratase]
Chr01.g02118.m1	4558.Sb01g018690.1	138	138	8.5e-75	100	100	138	0	0	1	138	1	138	285.4	4558.Sb01g018690.1,S,[NA]
Chr01.g03654.m1	4558.Sb01g029470.1	595	595	0	100	100	595	0	0	1	595	1	595	1174.8	4558.Sb01g029470.1,EP,[POT family],[transporter],[nitrate transporter],[Nitrate transporter]
Chr01.g01818.m1	4558.Sb01g015990.1	817	817	0	99.8	100	817	2	0	1	817	1	817	1552	4558.Sb01g015990.1,P,[K+ potassium transporter],[Transport of potassium into the cell (By similarity)]
Chr01.g00336.m1	4558.Sb01g002630.1	512	448	1.2e-243	100	100	406	0	0	101	506	40	445	848.2	4558.Sb01g002630.1,G,[Cellulase (glycosyl hydrolase family 5)],[Mannan endo-1,4-beta-mannosidase],[mannan endo-1,4-beta-mannosidase activity]
Chr01.g04299.m1	4577.GRMZM2G095124_P01	897	898	0	92.9	93.2	898	63	1	1	897	1	898	1563.9	4577.GRMZM2G095124_P01,U,[Beta-adaptin-like protein],[The coatomer is a cytosolic protein complex that binds to dilysine motifs and reversibly associates with Golgi non- clathrin-coated vesicles, which further mediate biosynthetic protein transport from the ER, via the Golgi up to the trans Golgi network. Coatomer complex is required for budding from Golgi membranes, and is essential for the retr…
Chr01.g05672.m1	4558.Sb01g047740.1	593	725	2e-298	91.9	91.9	589	2	1	1	589	31	573	1030.4	4558.Sb01g047740.1,TS,[TPR],[Tetratricopeptide repeat],[tetratricopeptide repeat]
Chr01.g03878.m1	4558.Sb01g031520.1	1371	1371	0	100	100	1371	0	0	1	1371	1	1371	2786.5	4558.Sb01g031520.1,F,[xanthine dehydrogenase],[aldehyde oxidase],[Molybdopterin-binding domain of aldehyde dehydrogenase]
Chr01.g04448.m1	4558.Sb01g036440.1	432	443	1.2e-196	100	100	432	0	0	1	432	12	443	691.8	4558.Sb01g036440.1,S,[Myb-like DNA-binding domain containing protein, expressed],[Myb-like DNA-binding domain]
Chr01.g04127.m1	4558.Sb01g033630.1	360	360	5.4e-214	100	100	360	0	0	1	360	1	360	749.2	4558.Sb01g033630.1,DO,[Caspase domain],[Metacaspase]
Chr01.g00383.m1	4558.Sb01g003030.1	719	698	0	100	100	692	0	0	1	692	1	692	1200.7	4558.Sb01g003030.1,T,[Legume lectin domain],[Serine Threonine protein kinase],[zeta-chain (TCR) associated protein kinase]
Chr01.g01687.m1	4558.Sb01g014780.1	254	165	1.4e-70	96.4	96.4	165	6	0	90	254	1	165	272.3	4558.Sb01g014780.1,S,[NA]
Chr01.g00951.m1	4558.Sb01g008380.1	374	371	4.1e-188	99.2	99.2	374	0	1	1	374	1	371	663.3	4558.Sb01g008380.1,K,[HSF-type DNA-binding],[Transcription factor],[transcription factor]
Chr01.g00529.m2	4558.Sb01g004440.1	587	525	4e-299	89.3	89.4	587	1	1	1	587	1	525	1032.7	4558.Sb01g004440.1,P,[pheophorbide a oxygenase],[rieske 2fe-2S domain-containing protein]
Chr01.g02583.m1	4558.Sb08g007970.1	946	325	6.3e-161	86.5	92	325	44	0	622	946	1	325	574.3	4558.Sb08g007970.1,CL,[Retrotransposon protein],[Inherit from KOG: Retrotransposon protein]
Chr01.g05358.m1	39947.LOC_Os11g45240.1	954	2289	0	58.3	73.9	1002	344	4	1	952	1258	2235	1186	39947.LOC_Os11g45240.1,CL,[Retrotransposon protein]
Chr01.g00170.m1	4558.Sb01g000960.1	320	320	4.3e-146	100	100	320	0	0	1	320	1	320	523.5	4558.Sb01g000960.1,S,[DCD]
Chr01.g05665.m1	4577.GRMZM2G009014_P01	107	107	9.3e-45	87.9	93.5	107	13	0	1	107	1	107	185.3	4577.GRMZM2G009014_P01,S,[NA]
Chr01.g03308.m1	4558.Sb01g026810.1	1038	781	0	99.3	99.6	680	4	1	342	1020	1	680	1334.3	4558.Sb01g026810.1,TS,[leucine rich repeat],[LRR receptor-like serine threonine-protein kinase At4g08850],[leucine Rich Repeat],[LRR receptor-like serine threonine-protein kinase],[STYKc]
Chr01.g02763.m1	4558.Sb01g023530.1	458	458	1.9e-232	100	100	458	0	0	1	458	1	458	810.8	4558.Sb01g023530.1,K,[TFIIE],[general transcription factor IIE subunit 1-like],[general transcription factor IIE polypeptide 1 alpha 56kDa],[Transcription factor that plays a role in the activation of archaeal genes transcribed by RNA polymerase. Facilitates transcription initiation by enhancing TATA-box recognition by TATA-box-binding protein (Tbp), and transcription factor B (Tfb) and RNA polym…
Chr01.g04067.m1	4558.Sb01g033150.1	317	274	3.4e-87	100	100	184	0	0	1	184	1	184	327.8	4558.Sb01g033150.1,O,[Zinc finger, C3HC4 type (RING finger)],[finger protein],[zinc ion binding]
Chr01.g02140.m1	4558.Sb01g018850.1	284	284	9.9e-86	100	100	284	0	0	1	284	1	284	322.8	4558.Sb01g018850.1,S,[ZnF_C2H2]
Chr01.g02515.m1	4577.GRMZM2G446707_P01	444	287	2e-85	52.1	74.8	282	133	2	164	444	1	281	322.4	4577.GRMZM2G446707_P01,S,[NA]
Chr01.g02458.m1	4558.Sb01g021490.1	209	362	3.9e-55	100	100	104	0	0	89	192	1	104	220.7	4558.Sb01g021490.1,K,[Heat shock factor],[heat stress transcription factor],[Transcription factor],[transcription factor]
Chr01.g05004.m1	4555.Si036525m	75	335	5.9e-22	70.2	75	84	14	2	1	73	1	84	109	4555.Si036525m,OS,[acid PHOsphatase],[Hydrolyzes cAMP to 5'-AMP. Plays an important regulatory role in modulating the intracellular concentration of cAMP, thereby influencing cAMP-dependent processes (By similarity)],[Purple acid phosphatase]
Chr01.g04323.m1	4558.Sb01g035360.1	399	399	3.2e-231	100	100	399	0	0	1	399	1	399	806.6	4558.Sb01g035360.1,SAO,[tubby like protein],[tubby-like F-box protein],[Tub family]
Chr01.g02997.m1	4558.Sb05g007550.1	200	469	3.2e-06	74.4	76.9	39	10	0	162	200	127	165	58.2	4558.Sb05g007550.1,VO,[Serpin peptidase inhibitor, clade],[serine-type endopeptidase inhibitor activity]
Chr01.g01344.m1	4558.Sb01g011660.1	507	366	1.4e-135	100	100	235	0	0	256	490	1	235	489.2	4558.Sb01g011660.1,S,[Ribosome inactivating protein]
Chr01.g01514.m1	4558.Sb01g013110.1	865	865	0	100	100	865	0	0	1	865	1	865	1333.9	4558.Sb01g013110.1,K,[Not1 N-terminal domain, CCR4-Not complex component ],[transcription regulator NOT2 NOT3 NOT5 family protein],[CCR4-NOT transcription complex, subunit 3]
Chr01.g02577.m1	4558.Sb05g000983.1	495	855	2.7e-171	71.9	75.6	520	117	2	1	491	1	520	607.8	4558.Sb05g000983.1,S,[NA]
Chr01.g01174.m1	4558.Sb01g010165.1	123	113	2.2e-18	87.1	87.1	62	0	1	1	54	1	62	97.8	4558.Sb01g010165.1,S,[NA]
Chr01.g02451.m1	4558.Sb01g021440.1	327	364	3.1e-176	89.8	89.8	364	0	1	1	327	1	364	623.6	4558.Sb01g021440.1,DS,[- Bric-a-Brac, Tramtrack, Broad Complex BTB domain with Meprin and TRAF Homology MATH domain],[meprin and TRAF homology domain-containing protein MATH domain-containing protein]
Chr01.g02264.m1	4558.Sb01g019780.1	431	433	7e-168	99.8	99.8	432	0	1	1	431	2	433	596.3	4558.Sb01g019780.1,S,[CCT motif],[CCT motif family protein]
Chr01.g01328.m1	4558.Sb01g011480.1	493	457	2.3e-239	99.8	99.8	457	1	0	37	493	1	457	833.9	4558.Sb01g011480.1,GS,[Core-2/I-Branching enzyme],[Glucosaminyl (N-acetyl) transferase]
Chr01.g01303.m1	4558.Sb01g011240.1	102	102	6.1e-54	100	100	102	0	0	1	102	1	102	215.7	4558.Sb01g011240.1,AS,[RNA recognition motif. (a.k.a. RRM, RBD, or RNP domain)],[Rna-binding protein],[RNA binding protein]
Chr01.g03172.m1	4558.Sb01g005015.1	548	1005	2.5e-279	95	98.6	483	24	0	1	483	523	1005	966.8	4558.Sb01g005015.1,CL,[Retrotransposon protein],[Integrase core domain]
Chr01.g02572.m1	4558.Sb01g022290.1	381	381	8.8e-231	100	100	381	0	0	1	381	1	381	805.1	4558.Sb01g022290.1,G,[pectinesterase],[Pectinesterase]
Chr01.g05313.m1	4558.Sb01g044620.1	324	324	3.1e-160	100	100	324	0	0	1	324	1	324	570.5	4558.Sb01g044620.1,K,[homeobox-leucine zipper protein],[Homeobox-leucine zipper protein],[transcription regulatory region sequence-specific DNA binding]
Chr01.g02559.m1	4533.OB10G17570.1	107	369	1.4e-16	65.4	78.2	78	27	0	1	78	1	78	91.7	4533.OB10G17570.1,S,[NA]
Chr01.g01549.m1	4555.Si036953m	234	279	2e-68	54.4	64.1	248	69	6	1	215	14	250	265	4555.Si036953m,O,[Seven in absentia protein family],[e3 ubiquitin-protein ligase]
Chr01.g02446.m1	4558.Sb01g021410.1	527	493	2.4e-263	93.3	95.2	496	30	2	32	527	1	493	913.7	4558.Sb01g021410.1,SD,[meprin and TRAF homology domain-containing protein MATH domain-containing protein]
Chr01.g00148.m1	4558.Sb01g000740.1	183	183	6.4e-78	99.5	99.5	183	1	0	1	183	1	183	296.2	4558.Sb01g000740.1,S,[RIBOc]
Chr01.g00412.m1	4558.Sb01g003280.1	220	183	8.2e-64	98.4	98.4	183	2	1	39	220	1	183	249.6	4558.Sb01g003280.1,KS,[ZnF_C2H2],[Zinc finger protein]
Chr01.g02771.m1	4558.Sb10g015050.1	458	703	2.2e-180	78.1	84.3	420	83	3	42	458	132	545	637.9	4558.Sb10g015050.1,CL,[Retrotransposon protein],[Inherit from strNOG: Pfam:RnaseH],[Pfam:RnaseH]
Chr01.g05143.m1	4558.Sb01g042860.1	650	375	1.9e-137	99.2	99.2	254	2	0	1	254	1	254	495.7	4558.Sb01g042860.1,GU,[GDP-mannose transporter],[Triose-phosphate Transporter family],[Solute carrier family 35]
Chr01.g03165.m1	4558.Sb02g017020.1	762	802	9.8e-165	52.5	55.2	650	48	3	311	762	1	587	586.6	4558.Sb02g017020.1,CL,[Retrotransposon protein]
Chr01.g01266.m1	4558.Sb01g010910.1	413	413	1.3e-150	100	100	413	0	0	1	413	1	413	538.9	4558.Sb01g010910.1,ZS,[Pinin SDK memA protein],[Pinin, desmosome associated protein]
Chr01.g03321.m1	4558.Sb01g026960.1	356	356	5.4e-206	100	100	356	0	0	1	356	1	356	722.6	4558.Sb01g026960.1,SK,[reductase],[Aldo/keto reductase family],[)-reductase]
Chr01.g05394.m1	4558.Sb01g045340.1	900	877	0	97.4	97.4	900	0	1	1	900	1	877	1630.2	4558.Sb01g045340.1,P,[copper-transporting ATPase],[p-type ATPase],[E1-E2 ATPase],[Copper-transporting ATPase]
Chr01.g03130.m1	4558.Sb10g023023.1	768	1308	2.5e-224	66.1	76	657	179	9	24	639	655	1308	784.6	4558.Sb10g023023.1,CST,[Retrotransposon protein],[retrotransposon protein]
Chr01.g03969.m1	4558.Sb01g032270.1	358	385	1.3e-162	96.5	96.5	370	1	1	1	358	16	385	578.6	4558.Sb01g032270.1,S,[Auxin-induced protein],[EamA-like transporter family],[auxin-induced protein]
Chr01.g03718.m1	4558.Sb01g030160.1	295	301	3.3e-161	99.3	99.6	280	2	0	1	280	1	280	573.5	4558.Sb01g030160.1,I,[Fatty acid hydroxylase superfamily],[fatty acid hydroxylase],[C-4 methylsterol oxidase],[methylsterol]
Chr01.g05856.m1	4558.Sb01g049430.1	463	396	2.2e-220	100	100	396	0	0	68	463	1	396	770.8	4558.Sb01g049430.1,HF,[riboflavin biosynthesis protein],[Converts 2,5-diamino-6-(ribosylamino)-4(3h)-pyrimidinone 5'-phosphate into 5-amino-6-(ribosylamino)-2,4(1h,3h)- pyrimidinedione 5'-phosphate (By similarity)],[deaminase],[Riboflavin biosynthesis protein ribD],[Cytidine and deoxycytidylate deaminase zinc-binding region]
Chr01.g03860.m1	4558.Sb01g031350.1	989	924	0	91.4	91.5	938	2	1	38	975	66	924	1463.4	4558.Sb01g031350.1,S,[Protein of unknown function (DUF789)]
Chr01.g04153.m1	4555.Si034637m	645	641	2e-227	64.6	75.7	633	216	5	1	633	9	633	794.7	4555.Si034637m,T,[STYKc],[receptor-like protein kinase],[Serine Threonine protein kinase]
Chr01.g00106.m1	4558.Sb01g000370.1	348	348	9.9e-205	100	100	348	0	0	1	348	1	348	718.4	4558.Sb01g000370.1,OT,[OTU-like cysteine protease family protein],[OTU-like cysteine protease],[OTU domain containing]
Chr01.g03327.m1	4558.Sb01g027010.1	605	346	6e-181	99.1	99.7	317	3	0	1	317	24	340	640.2	4558.Sb01g027010.1,SK,[reductase],[)-reductase]
Chr01.g00743.m1	4558.Sb01g006383.1	114	382	5.1e-25	97	98	100	3	0	1	100	1	100	119.8	4558.Sb01g006383.1,S,[NA]
Chr01.g03159.m1	4558.Sb08g016444.1	475	292	6.9e-124	96.9	97.3	226	7	0	1	226	1	226	450.3	4558.Sb08g016444.1,CL,[Retrotransposon protein],[Retrotransposon gag protein ]
Chr01.g01440.m1	4558.Sb01g012510.1	509	1168	1.1e-241	54.4	54.6	933	1	2	1	509	236	1168	841.6	4558.Sb01g012510.1,US,[pattern formation protein],[and Sec7 domain],[Sec7 domain],[guanine nucleotide exchange factor]
Chr01.g02208.m1	39947.LOC_Os12g25990.1	849	1310	2e-190	55.4	65.4	671	180	6	286	842	558	1223	672.2	39947.LOC_Os12g25990.1,CL,[Retrotransposon protein]
Chr01.g01897.m1	4558.Sb03g024033.1	266	894	3.7e-66	59.9	70	277	92	5	3	266	620	890	257.7	4558.Sb03g024033.1,S,[NA]
Chr01.g00406.m1	4558.Sb01g003210.1	435	435	3e-150	100	100	435	0	0	1	435	1	435	537.7	4558.Sb01g003210.1,KS,[Zinc finger protein],[zinc finger protein]
Chr01.g05887.m1	4558.Sb01g049740.1	781	673	8.6e-124	100	100	580	0	0	1	580	1	580	450.7	4558.Sb01g049740.1,K,[trihelix transcription factor GT-2-like],[Transcription factor],[SANT]
Chr01.g05635.m1	4558.Sb01g047490.1	787	783	0	100	100	783	0	0	5	787	1	783	1561.6	4558.Sb01g047490.1,S,[NA],[Protein of unknown function, DUF594]
Chr01.g00212.m1	4558.Sb01g001390.1	430	430	1.1e-261	100	100	430	0	0	1	430	1	430	907.9	4558.Sb01g001390.1,T,[Male germ cell-associated kinase],[Serine threonine-protein kinase MHK],[serine threonine-protein kinase]
Chr01.g05965.m1	4558.Sb06g007325.1	915	720	0	72.4	77.4	850	105	3	7	856	1	720	1210.3	4558.Sb06g007325.1,CL,[Retrotransposon protein]
Chr01.g00375.m1	4558.Sb01g002950.1	570	570	0	100	100	570	0	0	1	570	1	570	1104.7	4558.Sb01g002950.1,S,[Calmodulin binding protein-like],[calmodulin-binding protein],[Calmodulin-binding protein]
Chr01.g01775.m1	4558.Sb01g015580.1	266	266	1e-137	100	100	266	0	0	1	266	1	266	495.4	4558.Sb01g015580.1,S,[Inherit from strNOG: post-illumination chlorophyll fluorescence increase],[post-illumination chlorophyll fluorescence increase]
Chr01.g00832.m1	4558.Sb01g007230.1	326	326	7.1e-181	100	100	326	0	0	1	326	1	326	639	4558.Sb01g007230.1,G,[Peroxidase],[peroxidase]
Chr01.g05778.m1	4558.Sb09g002390.1	684	611	1.2e-105	86.7	86.7	264	7	3	438	674	140	402	390.2	4558.Sb09g002390.1,TS,[zinc finger CCCH domain-containing protein],[Zinc finger C-x8-C-x5-C-x3-H type (and similar)]
Chr01.g02389.m1	4558.Sb01g020950.1	691	702	0	99.9	100	671	1	0	1	671	23	693	1263.4	4558.Sb01g020950.1,T,[Serine Threonine protein kinase],[Legume lectin domain],[receptor kinase]
Chr01.g02070.m1	4577.GRMZM2G307720_P01	649	690	0	86.7	91.6	641	77	3	1	638	1	636	1108.6	4577.GRMZM2G307720_P01,K,[Component of RNA polymerase I core factor complex that acts as a GTF2B TFIIB-like factor and plays a key role in multiple steps during trancription initiation such as preinitiation complex (PIC) assembly and postpolymerase recruitment events in polymerase I (Pol I) transcription. Binds rDNA promoters and plays a role in Pol I recruitment (By similarity)]
Chr01.g01781.m1	4558.Sb01g015670.1	1392	1385	0	93.7	94.1	1393	37	5	1	1368	1	1367	2551.2	4558.Sb01g015670.1,AKL,[Dicer-like endonuclease involved in cleaving double- stranded RNA in the RNA interference (RNAi) pathway. Produces 21 to 25 bp dsRNAs (siRNAs) which target the selective destruction of homologous RNAs leading to sequence-specific suppression of gene expression, called post-transcriptional gene silencing (PTGS). Part of a broad host defense response against viral infection …
Chr01.g01482.m1	4558.Sb0183s002020.1	455	424	3.5e-210	84.7	84.9	458	1	2	3	453	1	396	736.9	4558.Sb0183s002020.1,Q,[Cytochrome p450],[Cytochrome P450]
Chr01.g01223.m2	4558.Sb01g010580.1	1050	892	0	84.8	84.8	1050	2	2	1	1050	1	892	1485.3	4558.Sb01g010580.1,S,[Pfam:DUF593]
Chr01.g04903.m1	4558.Sb01g040630.1	186	186	3e-99	100	100	186	0	0	1	186	1	186	367.1	4558.Sb01g040630.1,ZS,[Regulator of Vps4 activity in the MVB pathway],[DUF292 domain containing protein],[positive regulation of collateral sprouting]
Chr01.g04234.m1	4558.Sb01g034550.1	494	494	3.5e-272	100	100	494	0	0	1	494	1	494	943	4558.Sb01g034550.1,S,[NA]
Chr01.g03064.m1	4558.Sb06g007325.1	495	720	8.6e-162	56.9	66.5	520	117	4	44	481	176	670	576.2	4558.Sb06g007325.1,CL,[Retrotransposon protein]
Chr01.g04260.m1	4558.Sb01g034790.1	185	185	7.4e-50	100	100	185	0	0	1	185	1	185	203	4558.Sb01g034790.1,S,[NA]
Chr01.g03053.m1	39947.LOC_Os11g42630.1	1126	2096	1.6e-179	32.8	44.3	1428	473	29	107	1121	5	1358	636.3	39947.LOC_Os11g42630.1,CL,[Retrotransposon protein]
Chr01.g04756.m1	4558.Sb01g039250.1	228	160	2.2e-67	99.4	99.4	160	1	0	69	228	1	160	261.5	4558.Sb01g039250.1,B,[Histone H2A],[histone h2a]
Chr01.g01740.m1	39947.LOC_Os09g22330.1	533	670	3.6e-97	50.7	65.9	375	143	6	17	357	222	588	361.7	39947.LOC_Os09g22330.1,S,[NA],[Retrotransposon protein]
Chr01.g00152.m1	4558.Sb01g000775.1	218	195	1.4e-95	92.8	92.8	195	1	1	37	218	1	195	355.1	4558.Sb01g000775.1,S,[Gamma-glutamylcyclotransferase],[Gamma-glutamylamine cyclotransferase],[AIG2-like family]
Chr01.g02917.m1	4558.Sb02g017020.1	910	802	0	84.3	88.1	842	90	5	71	910	1	802	1417.9	4558.Sb02g017020.1,CL,[Retrotransposon protein]
Chr01.g01799.m1	4558.Sb01g015790.1	350	349	4.8e-191	99.7	99.7	350	0	1	1	350	1	349	672.9	4558.Sb01g015790.1,QS,[Dehydrogenase],[short chain dehydrogenase],[Dehydrogenase reductase]
Chr01.g01118.m1	4558.Sb01g009810.1	335	335	1.1e-187	100	100	335	0	0	1	335	1	335	661.8	4558.Sb01g009810.1,TS,[Family with sequence similarity 126, member],[Hyccin]
Chr01.g01282.m1	4558.Sb01g011040.1	888	888	0	100	100	888	0	0	1	888	1	888	1837.4	4558.Sb01g011040.1,S,[Plant lipoxygenase may be involved in a number of diverse aspects of plant physiology including growth and development, pest resistance, and senescence or responses to wounding (By similarity)]
Chr01.g05786.m1	4558.Sb01g048830.1	354	354	6.1e-210	100	100	354	0	0	1	354	1	354	735.7	4558.Sb01g048830.1,IT,[DAGKc],[diacylglycerol],[sphingosine kinase],[diacylglycerol kinase]
Chr01.g04670.m1	4558.Sb01g038450.1	564	564	2.5e-290	100	100	564	0	0	1	564	1	564	1003.4	4558.Sb01g038450.1,S,[expressed protein],[Pfam:DUF231]
Chr01.g04287.m1	4558.Sb01g035030.1	170	170	1.4e-82	100	100	170	0	0	1	170	1	170	311.6	4558.Sb01g035030.1,MU,[Inherit from strNOG: fission 1],[fission 1]
Chr01.g03154.m1	39947.LOC_Os07g12980.1	210	1518	1.8e-55	50.2	64.3	235	64	4	4	201	480	698	221.9	39947.LOC_Os07g12980.1,CL,[Retrotransposon protein]
Chr01.g01318.m1	4558.Sb01g011380.1	315	317	7.6e-180	100	100	315	0	0	1	315	3	317	635.6	4558.Sb01g011380.1,S,[NA]
Chr01.g04180.m1	4558.Sb01g034080.1	124	124	3e-63	100	100	124	0	0	1	124	1	124	246.9	4558.Sb01g034080.1,S,[Inherit from NOG: zinc finger protein],[zinc finger protein]
Chr01.g04445.m1	4558.Sb01g036410.1	1079	1079	0	99.8	99.9	1079	2	0	1	1079	1	1079	1659.8	4558.Sb01g036410.1,S,[NA],[Inherit from lilNOG: expressed protein],[expressed protein]
Chr01.g00219.m1	4558.Sb01g001480.1	677	366	1.6e-203	99.5	99.7	365	2	0	1	365	1	365	715.3	4558.Sb01g001480.1,AJ,[Ribosomal protein],[thus facilitating recognition of the initiation point. It is needed to translate mRNA with a short Shine-Dalgarno (SD) purine-rich sequence (By similarity)],[ribosomal protein],[S1 RNA binding domain]
Chr01.g04218.m1	4558.Sb01g034420.1	332	332	3.1e-187	100	100	332	0	0	1	332	1	332	660.2	4558.Sb01g034420.1,S,[Class III peroxidase],[class III peroxidase]
Chr01.g03909.m1	4558.Sb01g031795.1	590	314	2.6e-157	100	100	314	0	0	261	574	1	314	561.6	4558.Sb01g031795.1,S,[Retrotransposon protein]
Chr01.g00925.m1	4558.Sb01g008080.1	1152	1148	0	93	93	1192	0	2	1	1152	1	1148	2167.5	4558.Sb01g008080.1,LA,[helicase],[ATP-dependent RNA helicase],[Pfam:DUF1605],[ATPdependent RNA helicase]
Chr01.g01519.m1	4558.Sb01g013160.1	502	502	3.2e-281	100	100	502	0	0	1	502	1	502	973	4558.Sb01g013160.1,IS,[Plasma-membrane choline transporter],[Solute carrier family 44 member]
Chr01.g02751.m1	4558.Sb08g007970.1	1096	325	7e-156	86.4	92.1	316	43	0	726	1041	1	316	557.8	4558.Sb08g007970.1,CL,[Retrotransposon protein],[Inherit from KOG: Retrotransposon protein]
Chr01.g01076.m1	4558.Sb01g009470.1	211	211	5.2e-108	100	100	211	0	0	1	211	1	211	396.4	4558.Sb01g009470.1,S,[NA]
Chr01.g04511.m1	4558.Sb01g037050.1	335	335	8.2e-148	100	100	335	0	0	1	335	1	335	529.3	4558.Sb01g037050.1,K,[Transcription factor],[transcription factor]
Chr01.g03080.m1	39947.LOC_Os06g31950.1	576	715	4.1e-155	68.4	80.5	364	97	1	1	364	290	635	554.3	39947.LOC_Os06g31950.1,CL,[Retrotransposon protein]
Chr01.g00353.m1	4558.Sb01g002730.1	404	398	9.1e-210	99.5	99.7	394	2	0	1	394	1	394	735.3	4558.Sb01g002730.1,KS,[mTERF],[mitochondrial transcription termination]
Chr01.g01751.m1	4558.Sb01g015400.1	262	262	1.2e-151	100	100	262	0	0	1	262	1	262	541.6	4558.Sb01g015400.1,OJ,[Chlorophyll A-B binding protein],[Chlorophyll a-b binding protein]
Chr01.g04354.m1	4558.Sb01g035640.1	409	409	3.1e-242	100	100	409	0	0	1	409	1	409	843.2	4558.Sb01g035640.1,O,[specific peptidase],[Ulp1 protease family, C-terminal catalytic domain],[protease],[SUMO1 sentrin specific peptidase]
Chr01.g00402.m1	4558.Sb01g003170.1	443	397	1.4e-211	100	100	387	0	0	50	436	4	390	741.5	4558.Sb01g003170.1,KS,[mTERF],[mitochondrial transcription termination]
Chr01.g05711.m1	4577.AC217376.3_FGP004	118	105	1.9e-22	66.3	80.7	83	28	0	9	91	21	103	111.3	4577.AC217376.3_FGP004,S,[NA]
Chr01.g00250.m1	4558.Sb01g001780.1	587	528	1.2e-308	100	100	526	0	0	1	526	1	526	1064.3	4558.Sb01g001780.1,Q,[Cytochrome p450]
Chr01.g02522.m1	4558.Sb01g021920.1	332	310	9.5e-165	100	100	292	0	0	41	332	19	310	585.5	4558.Sb01g021920.1,G,[chitinase],[Glycosyl hydrolases family 18]
Chr01.g03816.m1	4558.Sb01g030990.1	240	243	2.9e-131	100	100	238	0	0	1	238	1	238	473.8	4558.Sb01g030990.1,O,[glutathione Stransferase]
Chr01.g05305.m1	4558.Sb01g044530.1	366	366	2.7e-213	100	100	366	0	0	1	366	1	366	746.9	4558.Sb01g044530.1,O,[ubiquitin carboxyl-terminal hydrolase]
Chr01.g02637.m1	39947.LOC_Os02g52970.1	1297	1430	1.8e-219	42.5	56.9	1067	377	19	389	1288	14	1011	769.2	39947.LOC_Os02g52970.1,CL,[Retrotransposon protein]
Chr01.g02555.m1	4555.Si010522m	317	341	3.5e-164	94.6	98.7	312	17	0	6	317	30	341	583.6	4555.Si010522m,S,[Pfam:Cenp-O]
Chr01.g01915.m1	4558.Sb01g017020.1	134	134	4.5e-73	100	100	134	0	0	1	134	1	134	279.6	4558.Sb01g017020.1,CI,[Cytochrome b5-like Heme/Steroid binding domain],[Cytochrome b5],[cytochrome b5],[Cytochrome]
Chr01.g03487.m1	4558.Sb02g005023.1	503	439	2.3e-223	83.5	84.1	490	17	3	1	490	14	439	780.8	4558.Sb02g005023.1,SV,[Retrotransposon protein]
Chr01.g00220.m1	4558.Sb01g001500.1	758	758	0	100	100	758	0	0	1	758	1	758	1466.8	4558.Sb01g001500.1,J,[EFG_IV],[elongation factor G],[Mitochondrial GTPase that catalyzes the GTP-dependent ribosomal translocation step during translation elongation. During this step, the ribosome changes from the pre-translocational (PRE) to the post-translocational (POST) state as the newly formed A- site-bound peptidyl-tRNA and P-site-bound deacylated tRNA move to the P and E sites, respectiv…
Chr01.g04812.m1	4558.Sb01g039730.1	293	230	2.7e-126	100	100	230	0	0	64	293	1	230	457.6	4558.Sb01g039730.1,S,[NA]
Chr01.g05174.m1	4558.Sb01g043190.1	581	581	0	100	100	581	0	0	1	581	1	581	1158.3	4558.Sb01g043190.1,SU,[PPR repeat],[Pentatricopeptide repeat-containing protein]
Chr01.g02447.m1	4558.Sb08g018920.1	149	329	3.3e-24	85	93.3	60	9	0	1	60	143	202	117.5	4558.Sb08g018920.1,S,[transposon protein]
Chr01.g05343.m1	4558.Sb01g044900.1	385	385	1.7e-221	100	100	385	0	0	1	385	1	385	774.2	4558.Sb01g044900.1,VM,[RmlD substrate binding domain],[reductase],[Nad-dependent epimerase dehydratase]
Chr01.g02477.m1	4558.Sb01g021680.1	2252	2252	0	100	100	2252	0	0	1	2252	1	2252	3396.3	4558.Sb01g021680.1,S,[kinase interacting family protein],[KIP1-like protein],[NA]
Chr01.g00614.m1	4558.Sb01g005180.1	67	614	1.1e-22	100	100	59	0	0	1	59	477	535	111.3	4558.Sb01g005180.1,SK,[GTP binding protein],[Guanylate-binding protein, C-terminal domain],[Guanylate binding protein],[guanylate-binding protein 4-like]
Chr01.g04662.m1	4558.Sb01g038390.1	209	209	6.1e-101	100	100	209	0	0	1	209	1	209	372.9	4558.Sb01g038390.1,U,[Ran-binding protein 1],[ran binding protein],[ran-binding protein 1]
Chr01.g03588.m1	4558.Sb01g028960.1	136	136	4.4e-68	100	100	136	0	0	1	136	1	136	263.1	4558.Sb01g028960.1,B,[histone h2a]
Chr01.g05444.m1	4558.Sb01g045800.1	305	119	9e-61	100	100	119	0	0	187	305	1	119	240	4558.Sb01g045800.1,S,[NA]
Chr01.g04290.m1	4558.Sb01g035060.1	608	608	0	100	100	608	0	0	1	608	1	608	1199.1	4558.Sb01g035060.1,S,[ATP synthase regulation protein NCA2],[nuclear control of ATPase protein],[expressed protein]
Chr01.g00931.m1	4555.Si039727m	1556	1558	0	91.2	93.8	1558	135	2	1	1556	1	1558	2549.6	4555.Si039727m,Z,[MYSc],[myosin heavy chain],[myosin, heavy chain]
Chr01.g00267.m1	4558.Sb01g001920.1	191	191	1.7e-105	100	100	191	0	0	1	191	1	191	387.9	4558.Sb01g001920.1,O,[Protein of unknown function (DUF1232)],[RING finger protein],[Ring finger protein]
Chr01.g04100.m1	4577.GRMZM2G136495_P01	464	460	1.7e-236	89.3	92.1	467	40	3	1	464	1	460	824.3	4577.GRMZM2G136495_P01,OE,[serine carboxypeptidase-like],[Serine carboxypeptidase],[carboxy-peptidase],[Serine carboxypeptidase 1]
Chr01.g02152.m1	4558.Sb01g018950.1	352	387	1.2e-194	91	91	387	0	1	1	352	1	387	684.9	4558.Sb01g018950.1,Q,[chalcone synthase],[3-Oxoacyl-[acyl-carrier-protein (ACP)] synthase III],[Chalcone synthase],[synthase]
Chr01.g04047.m1	4558.Sb01g033030.1	340	211	1.9e-104	100	100	211	0	0	130	340	1	211	385.2	4558.Sb01g033030.1,S,[Protein of unknown function (DUF581)],[DUF581 domain containing protein, expressed]
Chr01.g02003.m1	4558.Sb01g017650.1	927	922	0	93.5	93.6	927	1	1	1	927	55	922	1748.8	4558.Sb01g017650.1,TS,[NB-ARC domain],[leucine Rich Repeat],[resistance protein]
Chr01.g00138.m1	4558.Sb01g000690.1	414	366	9.6e-207	100	100	359	0	0	56	414	8	366	725.3	4558.Sb01g000690.1,S,[FBOX]
Chr01.g00918.m1	4558.Sb01g008010.1	251	251	3.9e-134	100	100	251	0	0	1	251	1	251	483.4	4558.Sb01g008010.1,LO,[N(6)-adenine-specific DNA methyltransferase],[Probable N6-adenine methyltransferase],[N-6 adenine-specific DNA methyltransferase 2]
Chr01.g00126.m1	4558.Sb01g000570.1	406	406	5.4e-194	100	100	406	0	0	1	406	1	406	682.9	4558.Sb01g000570.1,S,[PGR5-like protein 1A],[Inherit from strNOG: PGR5-like protein 1A]
Chr01.g04601.m1	4558.Sb01g037890.1	169	169	3.2e-76	100	100	169	0	0	1	169	1	169	290.4	4558.Sb01g037890.1,O,[chaperone protein],[DnaJ domain],[DNAj (Hsp40) homolog, subfamily B, member],[ATP binding to DnaK triggers the release of the substrate protein, thus completing the reaction cycle. Several rounds of ATP-dependent interactions between DnaJ, DnaK and GrpE are required for fully efficient folding. Also involved, together with DnaK and GrpE, in the DNA replication of plasmids th…
Chr01.g03219.m1	4558.Sb01g025960.1	186	186	1.6e-89	100	100	186	0	0	1	186	1	186	334.7	4558.Sb01g025960.1,S,[NA]
Chr01.g01234.m1	39947.LOC_Os01g61270.1	1302	1852	0	48.3	61.5	1467	558	12	4	1295	410	1850	1300	39947.LOC_Os01g61270.1,CAL,[Retrotransposon protein]
Chr01.g04134.m1	4558.Sb01g033710.1	101	216	1.5e-52	99	100	101	1	0	1	101	1	101	211.1	4558.Sb01g033710.1,A,[RNA recognition motif. (a.k.a. RRM, RBD, or RNP domain)],[serine arginine-rich splicing factor]
Chr01.g02300.m1	4558.Sb01g020090.1	457	450	9.6e-208	83.8	84	457	67	2	1	457	1	450	728.8	4558.Sb01g020090.1,K,[transcription factor],[Transcription factor],[ZnF_GATA]
Chr01.g02307.m1	4558.Sb01g020130.1	130	1318	7e-63	74.7	74.7	174	0	1	1	130	1145	1318	245.7	4558.Sb01g020130.1,DL,[DNA helicase],[Helicase],[exodeoxyribonuclease v alpha],[Retrotransposon protein]
Chr01.g00946.m1	4558.Sb01g008340.1	396	396	2.4e-231	100	100	396	0	0	1	396	1	396	807	4558.Sb01g008340.1,T,[Serine Threonine protein kinase],[STYKc],[protein kinase kinase kinase]
Chr01.g04747.m1	4558.Sb01g039140.1	370	221	6.8e-87	99.4	100	166	1	0	173	338	23	188	327	4558.Sb01g039140.1,S,[NA]
Chr01.g05201.m1	4558.Sb01g043490.1	179	85	6.3e-46	100	100	85	0	0	95	179	1	85	189.9	4558.Sb01g043490.1,S,[NA]
Chr01.g03015.m1	4558.Sb0012s010440.1	327	282	1.4e-144	97	97.8	271	5	1	60	327	12	282	518.5	4558.Sb0012s010440.1,G,[Aquaporin],[Major intrinsic protein],[Channel that permits osmotically driven movement of water in both directions. It is involved in the osmoregulation and in the maintenance of cell turgor during volume expansion in rapidly growing cells. It mediates rapid entry or exit of water in response to abrupt changes in osmolarity (By similarity)]
Chr01.g01655.m1	4558.Sb06g010640.1	1027	225	9.9e-11	50.7	57.5	73	35	1	66	137	43	115	75.5	4558.Sb06g010640.1,S,[Putative gypsy type transposon]
Chr01.g05017.m1	4558.Sb01g041660.1	579	579	0	100	100	579	0	0	1	579	1	579	1179.1	4558.Sb01g041660.1,DO,[Tetratricopeptide repeat],[Cell division cycle 16 homolog (S. cerevisiae)],[Anaphase-promoting complex subunit]
Chr01.g01891.m1	4577.GRMZM2G123791_P01	467	467	1.7e-188	95.1	96.4	386	18	1	82	467	83	467	664.8	4577.GRMZM2G123791_P01,OK,[Inherit from strNOG: E3 ubiquitin-protein ligase],[E3 ubiquitin-protein ligase],[RING finger) protein],[Ring finger protein]
Chr01.g05975.m1	4558.Sb01g050450.1	520	489	5.6e-244	100	100	426	0	0	95	520	64	489	849.4	4558.Sb01g050450.1,G,[Inherit from COG: 2-Phosphoglycerate kinase],[2-Phosphoglycerate kinase]
Chr01.g03867.m1	4577.GRMZM5G826389_P01	359	360	8.7e-188	90.5	95	358	33	1	2	359	4	360	662.1	4577.GRMZM5G826389_P01,QS,[2OG-Fe(II) oxygenase superfamily],[oxidoreductase, 2OG-Fe(II) oxygenase family protein],[2OGFe(II) oxygenase]
Chr01.g00701.m1	4558.Sb01g050336.1	964	1834	0	61.2	61.8	1154	19	7	1	725	441	1594	1280.4	4558.Sb01g050336.1,DS,[helicase-like protein],[Inherit from euNOG: helicase-like protein],[Pfam:DUF889]
Chr01.g04770.m1	4558.Sb01g039370.1	948	675	1.7e-283	86.9	87.9	701	56	6	119	814	1	670	981.5	4558.Sb01g039370.1,S,[Ankyrin Repeat],[Embryogenesis transmembrane protein-like]
Chr01.g03022.m1	4558.Sb02g017020.1	818	802	0	75.5	78.6	800	79	6	71	808	1	745	1139.8	4558.Sb02g017020.1,CL,[Retrotransposon protein]
Chr01.g01747.m1	39947.LOC_Os11g42630.1	994	2096	9.8e-173	31.2	39.7	1497	361	23	4	956	5	1376	613.6	39947.LOC_Os11g42630.1,CL,[Retrotransposon protein]
Chr01.g00736.m1	4558.Sb01g006340.1	112	93	7.2e-40	100	100	81	0	0	1	81	1	81	169.1	4558.Sb01g006340.1,S,[Auxin responsive protein]
Chr01.g04939.m1	4558.Sb01g040960.1	543	535	7.3e-255	100	100	535	0	0	9	543	1	535	885.6	4558.Sb01g040960.1,SK,[integral membrane single C2 domain protein],[extended synaptotagmin-like protein],[C2 domain],[Domain-Containing protein]
Chr01.g00703.m1	4558.Sb01g006010.1	371	229	2.5e-129	100	100	229	0	0	143	371	1	229	468	4558.Sb01g006010.1,O,[glutathione Stransferase],[Glutathione S-transferase, N-terminal domain],[Glutathione S-transferase, C-terminal domain]
Chr01.g02216.m1	4558.Sb01g019370.1	541	541	0	100	100	541	0	0	1	541	1	541	1085.9	4558.Sb01g019370.1,AT,[serine threonine-protein phosphatase 2A regulatory subunit B],[Inherit from lilNOG: serine threonine-protein phosphatase 2A regulatory subunit B],[Protein phosphatase 2, regulatory subunit B]
Chr01.g00806.m1	4558.Sb01g006990.1	258	258	3.6e-143	100	100	258	0	0	1	258	1	258	513.5	4558.Sb01g006990.1,O,[Thioredoxin],[Redoxin],[thioredoxin-like protein HCF164]
Chr01.g05819.m1	4577.GRMZM2G105436_P01	506	493	9.5e-249	91.9	94.5	493	37	2	14	506	4	493	865.1	4577.GRMZM2G105436_P01,H,[HemN C-terminal domain],[Oxygen-independent coproporphyrinogen-III oxidase-like protein],[Coproporphyrinogen III oxidase],[radical S-adenosyl methionine domain containing 1]
Chr01.g04398.m1	4558.Sb01g035980.1	500	520	2.6e-254	95.8	96	520	2	2	1	500	1	520	883.6	4558.Sb01g035980.1,J,[tRNA pseudouridine],[tRNA pseudouridine synthase],[Trna pseudouridine synthase],[Formation of pseudouridine at positions 38, 39 and 40 in the anticodon stem and loop of transfer RNAs (By similarity)]
Chr01.g04548.m2	4558.Sb01g037450.1	899	899	0	99.9	100	899	1	0	1	899	1	899	1697.2	4558.Sb01g037450.1,KS,[Polycomb group (PcG) protein. Catalytic subunit of some PcG multiprotein complex, which methylates 'Lys-27' of histone H3, leading to transcriptional repression of the affected target genes],[Enhancer of zeste homolog],[CXC],[Histone-lysine N-methyltransferase]
Chr01.g03899.m1	4558.Sb01g031695.1	364	233	1.3e-122	100	100	233	0	0	47	279	1	233	445.7	4558.Sb01g031695.1,F,[Orotate phosphoribosyltransferase],[orotate phosphoribosyltransferase activity],[Catalyzes the decarboxylation of orotidine 5'- monophosphate (OMP) to uridine 5'-monophosphate (UMP) (By similarity)]
Chr01.g04957.m1	4558.Sb01g041100.1	448	448	8.7e-254	100	100	448	0	0	1	448	1	448	881.7	4558.Sb01g041100.1,S,[ACT domain]
Chr01.g04628.m1	4558.Sb01g038080.1	454	454	8.7e-185	100	100	454	0	0	1	454	1	454	652.5	4558.Sb01g038080.1,J,[Domain found in IF2B/IF5],[translation Initiation Factor],[eukaryotic translation initiation factor]
Chr01.g02157.m1	4558.Sb01g018970.1	421	408	1.4e-232	96.9	96.9	421	0	1	1	421	1	408	811.2	4558.Sb01g018970.1,E,[Cys/Met metabolism PLP-dependent enzyme],[aminotransferase]
Chr01.g02536.m1	4558.Sb01g022040.1	254	588	8.1e-140	100	100	254	0	0	1	254	335	588	502.3	4558.Sb01g022040.1,AS,[KH domain],[mRNA transport],[PolyrC binding protein]
Chr01.g04806.m1	4558.Sb01g039670.1	734	734	0	99.9	100	734	1	0	1	734	1	734	1471.1	4558.Sb01g039670.1,K,[Scarecrow-like protein],[GRAS domain family],[transcription, DNA-dependent]
Chr01.g05694.m1	4558.Sb01g047960.1	730	640	0	100	100	596	0	0	114	709	33	628	1185.6	4558.Sb01g047960.1,HSB,[F-box LRR-repeat protein],[LRR],[F-box and leucine-rich repeat protein]
Chr01.g00560.m1	15368.BRADI1G05060.1	1363	1186	0	58.5	66.1	1177	289	10	279	1338	90	1184	1131.7	15368.BRADI1G05060.1,AL,[Inherit from KOG: aminoacyl-tRNA synthetase],[purine NTP-dependent helicase activity],[atp-dependent rna helicase],[aminoacyl-tRNA synthetase],[Inherit from KOG: atp-dependent rna helicase]
Chr01.g04402.m1	4558.Sb01g036030.1	463	394	3e-180	95.8	97	333	8	2	137	463	62	394	637.5	4558.Sb01g036030.1,H,[Uroporphyrinogen decarboxylase],[Catalyzes the decarboxylation of four acetate groups of uroporphyrinogen-III to yield coproporphyrinogen-III (By similarity)]
Chr01.g03122.m1	4558.Sb02g015750.1	329	590	6.2e-140	80.5	84	313	42	1	1	294	1	313	503.1	4558.Sb02g015750.1,S,[Putative gypsy type transposon]
Chr01.g02544.m1	4558.Sb01g022100.1	503	504	2.1e-227	96.8	96.8	504	8	1	8	503	1	504	794.3	4558.Sb01g022100.1,S,[NA]
Chr01.g01564.m1	4558.Sb01g013590.1	235	235	2.6e-132	100	100	235	0	0	1	235	1	235	477.2	4558.Sb01g013590.1,O,[Glutathione S-transferase, C-terminal domain],[Glutathione S-transferase, N-terminal domain],[glutathione Stransferase]
Chr01.g00646.m1	4558.Sb01g005500.1	571	565	1.4e-288	99.4	99.4	535	2	1	36	569	9	543	997.7	4558.Sb01g005500.1,SO,[YT521-B-like domain],[YTH domain family]
Chr01.g04607.m1	4558.Sb01g037940.1	160	160	4.7e-85	100	100	160	0	0	1	160	1	160	319.7	4558.Sb01g037940.1,S,[Pathogenesis-related protein]
Chr01.g02634.m1	4558.Sb05g016840.1	230	836	8.8e-93	70.1	76.5	251	42	3	1	223	233	478	345.9	4558.Sb05g016840.1,S,[Retrotransposon protein]
Chr01.g01569.m1	4558.Sb01g013650.1	698	692	0	99.1	99.1	698	0	1	1	698	1	692	1229.9	4558.Sb01g013650.1,T,[Serine Threonine protein kinase],[L-type lectin-domain containing receptor kinase IX.1-like],[receptor-like protein kinase]
Chr01.g01974.m1	4577.GRMZM2G330751_P01	829	836	4.6e-216	69.2	73.1	581	67	6	1	479	256	826	757.3	4577.GRMZM2G330751_P01,T,[Serine Threonine protein kinase],[serine threonine-protein kinase],[LIM domain kinase]
Chr01.g05056.m1	4558.Sb02g032983.1	207	324	2.6e-27	93.8	95.3	64	4	0	139	202	46	109	128.3	4558.Sb02g032983.1,J,[Eukaryotic translation initiation factor 2C],[eukaryotic translation initiation factor 2c]
Chr01.g04680.m1	4558.Sb01g038530.1	216	216	9.7e-118	100	100	216	0	0	1	216	1	216	428.7	4558.Sb01g038530.1,SP,[(Rhodanese)-like],[RHOD],[Rhodanese-like domain]
Chr01.g00999.m1	4577.GRMZM2G312738_P01	1068	925	0	91.4	94.3	770	63	2	1	769	108	875	1390.2	4577.GRMZM2G312738_P01,S,[e3 ubiquitin-protein ligase],[E3 ubiquitin-protein ligase],[Inherit from strNOG: E3 ubiquitin-protein ligase]
Chr01.g01602.m1	4558.Sb01g013950.1	615	620	0	98.4	98.5	620	5	1	1	615	1	620	1109	4558.Sb01g013950.1,T,[serine threonine-protein kinase],[NIMA-related kinase],[protein serine/threonine kinase activity],[Protein tyrosine kinase]
Chr01.g00803.m1	4558.Sb01g006960.1	213	213	2.2e-114	100	100	213	0	0	1	213	1	213	417.5	4558.Sb01g006960.1,S,[Cold acclimation protein],[Cold acclimation protein COR413-PM1]
Chr01.g03662.m1	4558.Sb01g029540.1	542	628	1.6e-214	96.9	96.9	393	0	1	150	542	9	389	751.5	4558.Sb01g029540.1,UPQ,[NADPH Oxidase],[respiratory burst oxidase homolog protein],[NADPH- oxidase],[Ferric reductase like transmembrane component]
Chr01.g05078.m1	4558.Sb01g042240.1	604	604	0	99.7	99.7	604	2	0	1	604	1	604	1221.5	4558.Sb01g042240.1,O,[RING finger protein],[RING finger) protein],[IBR domain],[E3 ubiquitin-protein ligase]
Chr01.g05167.m1	4558.Sb01g043110.1	278	264	5.6e-142	94.6	94.6	278	1	1	1	278	1	264	509.6	4558.Sb01g043110.1,K,[B3 domain-containing protein],[B3 DNA binding domain]
Chr01.g02783.m1	39947.LOC_Os06g35600.1	404	714	1.3e-59	47.8	64.4	247	127	1	1	247	1	245	236.5	39947.LOC_Os06g35600.1,S,[Retro-transposon],[Retrotransposon gag protein ],[Retrotransposon]
Chr01.g02894.m1	4555.Si034675m	629	631	0	92.7	95.6	631	44	2	1	629	1	631	1223	4555.Si034675m,U,[Vacuolar-sorting receptor],[vacuolar-sorting receptor],[EGF_like],[calcium ion binding]
Chr01.g02776.m1	4558.Sb05g000983.1	966	855	2.3e-288	77	79.4	810	127	5	1	753	1	808	997.7	4558.Sb05g000983.1,S,[NA]
Chr01.g00673.m1	4558.Sb01g005760.1	385	328	5.3e-159	99.3	99.7	293	2	0	1	293	1	293	566.6	4558.Sb01g005760.1,O,[finger protein],[Zinc finger, C3HC4 type (RING finger)],[zinc ion binding]
Chr01.g05896.m1	4577.GRMZM2G092718_P01	109	99	4.3e-29	91.9	98.6	74	6	0	3	76	4	77	133.3	4577.GRMZM2G092718_P01,S,[Heavy-metal-associated domain-containing protein],[heavy-metal-associated domain-containing protein],[Heavy-metal-associated domain--containing protein]
Chr01.g04946.m1	4558.Sb01g041010.1	387	215	1.9e-55	100	100	155	0	0	233	387	61	215	222.6	4558.Sb01g041010.1,S,[NA]
Chr01.g03521.m1	4558.Sb01g028420.1	1036	1534	0	95.2	95.2	1088	0	1	1	1036	447	1534	2025.4	4558.Sb01g028420.1,S,[Inherit from strNOG: PHD],[PHD]
Chr01.g00988.m1	4558.Sb01g008670.1	639	639	7.1e-310	100	100	639	0	0	1	639	1	639	1068.5	4558.Sb01g008670.1,S,[BTB POZ domain-containing protein],[NPH3 family],[BTB (POZ) domain-containing protein]
Chr01.g03976.m1	4558.Sb01g032340.1	372	372	9.6e-182	100	100	372	0	0	1	372	1	372	642.1	4558.Sb01g032340.1,O,[PHB],[ER lipid raft associated]
Chr01.g01636.m1	4558.Sb01g014310.1	341	341	4.7e-183	100	100	341	0	0	1	341	1	341	646.4	4558.Sb01g014310.1,S,[NAC domain containing protein 58],[No apical meristem (NAM) protein]
Chr01.g05596.m1	4558.Sb01g047160.1	393	265	5.4e-167	100	100	265	0	0	129	393	1	265	593.2	4558.Sb01g047160.1,OS,[CHY zinc finger],[RING finger and CHY zinc finger domain-containing protein],[ring finger and CHY zinc finger]
Chr01.g03240.m1	4558.Sb01g026250.1	292	353	1.9e-156	82.7	82.7	353	0	1	1	292	1	353	557.8	4558.Sb01g026250.1,O,[ubiquitin]
Chr01.g02649.m1	39947.13113.m00183	387	1253	1.4e-135	58.5	71.6	429	125	6	1	378	492	918	488.8	39947.13113.m00183,CL,[Retrotransposon protein]
Chr01.g00687.m1	4558.Sb01g005845.1	448	462	5.9e-226	90.2	90.4	458	3	1	1	416	5	462	789.3	4558.Sb01g005845.1,S,[Protein of unknown function (DUF1618)]
Chr01.g00182.m1	4558.Sb01g001080.1	701	453	1.4e-245	100	100	443	0	0	1	443	1	443	855.1	4558.Sb01g001080.1,J,[This protein promotes the GTP-dependent binding of aminoacyl-tRNA to the A-site of ribosomes during protein biosynthesis (By similarity)]
Chr01.g02809.m1	4558.Sb1962s002010.1	200	77	2.7e-21	77.9	77.9	77	2	1	46	107	1	77	108.2	4558.Sb1962s002010.1,S,[NA]
Chr01.g01863.m1	4558.Sb01g016570.1	338	340	8.8e-182	96.5	96.8	340	10	1	1	338	1	340	642.1	4558.Sb01g016570.1,UO,[tumor suppressor candidate 3],[OST3 / OST6 family],[OST3 OST6 family protein]
Chr01.g01216.m1	4558.Sb01g010520.1	129	130	2.2e-56	96.9	96.9	130	3	1	1	129	1	130	224.2	4558.Sb01g010520.1,S,[Plastocyanin-like domain]
Chr01.g00139.m1	4558.Sb08g006650.1	412	927	2.6e-87	84.7	88.3	222	28	1	197	412	706	927	328.6	4558.Sb08g006650.1,S,[NA]
Chr01.g03732.m1	4558.Sb01g030260.1	312	288	2.2e-134	99.7	100	287	1	0	1	287	1	287	484.6	4558.Sb01g030260.1,S,[NA]
Chr01.g05821.m1	4555.Si033853m	1929	1933	0	92	93.9	1920	142	7	17	1929	18	1932	3298.1	4555.Si033853m,AKL,[Pfam:dsRNA_bind],[Dicer-like endonuclease involved in cleaving double- stranded RNA in the RNA interference (RNAi) pathway. Produces 21 to 25 bp dsRNAs (siRNAs) which target the selective destruction of homologous RNAs leading to sequence-specific suppression of gene expression, called post-transcriptional gene silencing (PTGS). Part of a broad host defense response against vi…
Chr01.g05245.m1	4558.Sb01g043930.1	458	458	2.1e-263	100	100	458	0	0	1	458	1	458	913.7	4558.Sb01g043930.1,J,[Catalyzes the attachment of serine to tRNA(Ser). Is also able to aminoacylate tRNA(Sec) with serine, to form the misacylated tRNA L-seryl-tRNA(Sec), which will be further converted into selenocysteinyl-tRNA(Sec) (By similarity)],[seryl-trna synthetase],[Seryl-tRNA],[seryl-tRNA synthetase]
Chr01.g01415.m1	4558.Sb02g042790.1	238	260	2.5e-42	67.7	71	155	37	3	85	227	103	256	178.3	4558.Sb02g042790.1,S,[NA]
Chr01.g00775.m1	4558.Sb01g006690.1	1030	1030	0	100	100	1030	0	0	1	1030	1	1030	1955.3	4558.Sb01g006690.1,TS,[Serine Threonine protein kinase],[Receptor protein kinase CLAVATA1],[leucine Rich Repeat],[Leucine rich repeat N-terminal domain]
Chr01.g05539.m1	4558.Sb01g046585.1	1817	702	0	98.8	98.8	689	8	0	666	1354	1	689	1329.3	4558.Sb01g046585.1,LJ,[HRDC domain],[Exonuclease involved in the 3' processing of various precursor tRNAs. Initiates hydrolysis at the 3'-terminus of an RNA molecule and releases 5'-mononucleotides (By similarity)],[exosome component]
Chr01.g05921.m1	4558.Sb01g050030.1	225	155	6.9e-42	100	100	90	0	0	136	225	66	155	176.8	4558.Sb01g050030.1,S,[NA]
Chr01.g04634.m1	4558.Sb01g038130.1	600	600	0	100	100	600	0	0	1	600	1	600	1237.6	4558.Sb01g038130.1,Q,[Multicopper oxidase]
Chr01.g03312.m1	39947.LOC_Os01g22840.1	840	940	7e-79	45	56.3	391	102	7	482	761	1	389	301.6	39947.LOC_Os01g22840.1,CL,[Retrotransposon protein]
Chr01.g00171.m1	4558.Sb01g000970.1	304	315	8.7e-165	100	100	299	0	0	1	299	1	299	585.5	4558.Sb01g000970.1,H,[Pantoate-beta-alanine ligase],[pantoate-beta-alanine ligase],[Catalyzes the condensation of pantoate with beta-alanine in an ATP-dependent reaction via a pantoyl-adenylate intermediate (By similarity)]
Chr01.g01045.m1	4558.Sb02g024427.1	482	1575	1.3e-130	56.6	57.5	482	15	1	1	482	1288	1575	472.6	4558.Sb02g024427.1,CL,[Retrotransposon protein]
Chr01.g05090.m1	4558.Sb01g042360.1	352	352	1.1e-192	100	100	352	0	0	1	352	1	352	678.3	4558.Sb01g042360.1,U,[Part of the twin-arginine translocation (Tat) system that transports large folded proteins containing a characteristic twin-arginine motif in their signal peptide across the thylakoid membrane. Involved in delta pH-dependent protein transport required for chloroplast development, especially thylakoid membrane formation. TATC and TATB mediate precursor recognition, whereas TA…
Chr01.g01110.m1	4558.Sb01g009730.1	176	176	2.5e-71	100	100	176	0	0	1	176	1	176	274.2	4558.Sb01g009730.1,S,[NA]
Chr01.g02829.m1	3847.GLYMA13G11980.1	759	19344	2.4e-46	39.3	44.7	389	103	14	2	267	6626	7004	193.4	3847.GLYMA13G11980.1,S,[Inherit from NOG: senescence-associated protein],[senescence-associated protein]
Chr01.g00319.m1	4558.Sb01g002420.1	928	231	8.7e-115	98.2	99.1	221	4	0	1	221	1	221	421	4558.Sb01g002420.1,QG,[Fumarylacetoacetate hydrolase],[Fumarylacetoacetate hydrolase domain-containing protein],[fumarylacetoacetate hydrolase]
Chr01.g02671.m1	4558.Sb03g012283.1	493	666	7.2e-108	47.9	51.5	468	36	2	2	261	170	637	397.1	4558.Sb03g012283.1,S,[transposon protein],[Transposon protein],[MULE transposase domain]
Chr01.g03721.m1	4558.Sb01g030180.1	523	393	2.7e-214	98.7	99	382	4	1	143	523	12	393	750.7	4558.Sb01g030180.1,T,[PP2C_SIG],[-phosphatase],[Phosphatase]
Chr01.g00119.m1	4558.Sb01g000490.1	1071	1071	0	100	100	1071	0	0	1	1071	1	1071	2114	4558.Sb01g000490.1,UY,[exportin],[CRM1 C terminal],[exportin-1]
Chr01.g05725.m1	4558.Sb01g048260.1	538	538	1.1e-82	100	100	538	0	0	1	538	1	538	313.5	4558.Sb01g048260.1,O,[STI1],[Ubiquilin]
Chr01.g00689.m1	4558.Sb01g005860.1	418	418	1e-219	100	100	418	0	0	1	418	1	418	768.5	4558.Sb01g005860.1,O,[DnaJ protein],[DnaJ central domain],[DnaJ (Hsp40) homolog, subfamily A, member],[ATP binding to DnaK triggers the release of the substrate protein, thus completing the reaction cycle. Several rounds of ATP-dependent interactions between DnaJ, DnaK and GrpE are required for fully efficient folding. Also involved, together with DnaK and GrpE, in the DNA replication of plasmids…
Chr01.g02179.m1	39947.LOC_Os08g15570.1	914	1986	1.2e-310	56.8	74.1	903	366	2	2	904	1093	1971	1071.6	39947.LOC_Os08g15570.1,CL,[Retrotransposon protein]
Chr01.g04375.m1	4558.Sb01g035800.1	464	490	4.9e-260	94.7	94.7	490	0	1	1	464	1	490	902.5	4558.Sb01g035800.1,CGS,[UDP-glucoronosyl and UDP-glucosyl transferase],[UDP-Glycosyltransferase],[Transferase]
Chr01.g02342.m1	4558.Sb10g020014.1	610	1414	8.1e-303	73.9	77.1	725	68	1	1	604	637	1361	1045	4558.Sb10g020014.1,LC,[HEAT repeat containing],[Retrotransposon protein]
Chr01.g00522.m1	4558.Sb01g004360.1	407	407	4.6e-246	100	100	407	0	0	1	407	1	407	855.9	4558.Sb01g004360.1,S,[Domain of unknown function (DUF239)],[carboxyl-terminal peptidase]
Chr01.g03560.m1	4558.Sb01g028740.1	401	262	2.9e-152	100	100	262	0	0	140	401	1	262	544.3	4558.Sb01g028740.1,DKT,[casein kinase ii],[casein kinase II subunit],[Casein kinase II]
Chr01.g01529.m1	4558.Sb01g013230.1	755	671	3e-275	85.5	86.1	620	29	2	197	755	52	671	953.7	4558.Sb01g013230.1,S,[FAS1]
Chr01.g04470.m1	4558.Sb01g036680.1	353	353	3.2e-187	100	100	353	0	0	1	353	1	353	660.2	4558.Sb01g036680.1,K,[Transcription factor],[Myb transcription factor],[transcription factor],[Myb-like DNA-binding domain]
Chr01.g01273.m1	39947.LOC_Os12g26180.1	353	1460	3.2e-78	59.1	72.8	320	109	5	29	346	43	342	298.1	39947.LOC_Os12g26180.1,LC,[Retrotransposon protein]
Chr01.g02013.m1	4555.Si034091m	979	972	0	83.1	86.3	986	146	5	1	979	1	972	1365.5	4555.Si034091m,S,[protein transport protein-related],[Inherit from strNOG: protein transport protein-related]
Chr01.g00413.m2	4558.Sb01g003290.1	529	529	9.8e-305	100	100	529	0	0	1	529	1	529	1051.2	4558.Sb01g003290.1,OH,[NEDD8 activating enzyme E1 subunit 1],[small protein activating enzyme activity],[NEDD8-activating enzyme E1 regulatory],[ThiF family]
Chr01.g05876.m1	4558.Sb01g049650.1	457	457	2.1e-255	100	100	457	0	0	1	457	1	457	887.1	4558.Sb01g049650.1,G,[Major facilitator superfamily domain-containing protein],[Major Facilitator superfamily],[Protein of unknown function (DUF791)]
Chr01.g02946.m1	4558.Sb10g015050.1	519	703	6.5e-176	57.6	60.8	637	66	6	1	518	76	627	623.2	4558.Sb10g015050.1,CL,[Retrotransposon protein],[Inherit from strNOG: Pfam:RnaseH],[Pfam:RnaseH]
Chr01.g02355.m1	4558.Sb03g016081.1	307	495	1.8e-40	55.8	65.8	190	36	1	1	142	306	495	172.6	4558.Sb03g016081.1,S,[NA]
Chr01.g03830.m1	4558.Sb01g031130.1	457	459	5e-148	99.6	99.6	459	0	1	1	457	1	459	530.4	4558.Sb01g031130.1,S,[NA]
Chr01.g03543.m1	4577.GRMZM2G141579_P01	628	410	1.1e-33	46.2	55.5	173	54	1	83	216	126	298	151	4577.GRMZM2G141579_P01,S,[Retrotransposon gag protein ]
Chr01.g05985.m1	4558.Sb01g050550.1	580	741	3.1e-288	75.6	76.8	741	20	4	1	580	1	741	996.5	4558.Sb01g050550.1,SA,[NA],[Inherit from KOG: domain containing E3 ubiquitin protein ligase]
Chr01.g02600.m1	39947.LOC_Os03g35910.1	583	691	5.3e-102	38.7	51.6	597	241	10	5	482	5	595	377.9	39947.LOC_Os03g35910.1,S,[Retrotransposon]
Chr01.g00697.m1	4558.Sb01g005950.1	280	280	1.8e-79	100	100	280	0	0	1	280	1	280	302	4558.Sb01g005950.1,S,[Inherit from NOG: Zinc finger protein],[Zinc finger protein]
Chr01.g04269.m1	4558.Sb01g034890.1	875	372	2.1e-195	100	100	333	0	0	1	333	8	340	688.7	4558.Sb01g034890.1,QS,[2OG-Fe(II) oxygenase superfamily],[oxidoreductase, 2OG-Fe(II) oxygenase family protein],[2OGFe(II) oxygenase]
Chr01.g05458.m1	4558.Sb01g045960.1	1055	538	0	100	100	538	0	0	518	1055	1	538	1089.3	4558.Sb01g045960.1,Q,[Cytochrome p450],[cytochrome P450],[Cytochrome P450]
Chr01.g02474.m1	4558.Sb01g021650.1	301	289	2.4e-159	100	100	277	0	0	1	277	1	277	567.4	4558.Sb01g021650.1,SE,[Inherit from KOG: AlkB, alkylation repair homolog 6 (E. coli)],[AlkB, alkylation repair homolog 6 (E. coli)]
Chr01.g02230.m1	4558.Sb01g019520.1	466	466	5.6e-272	100	100	466	0	0	1	466	1	466	942.2	4558.Sb01g019520.1,Q,[3-ketoacyl-coa synthase],[3-ketoacyl-CoA synthase]
Chr01.g04241.m1	4558.Sb01g034640.1	260	260	3.7e-87	100	100	260	0	0	1	260	1	260	327.4	4558.Sb01g034640.1,S,[Pfam:UPF0153],[Fe-S-cluster oxidoreductase]
Chr01.g02479.m1	4558.Sb05g000983.1	1015	855	2.9e-281	78.3	81.1	768	138	3	1	739	1	768	974.2	4558.Sb05g000983.1,S,[NA]
Chr01.g00131.m1	4555.Si024074m	1224	1062	6.4e-307	57.6	67.7	915	241	9	10	781	152	1062	1059.7	4555.Si024074m,S,[transposon protein],[Transposon protein],[MULE transposase domain]
Chr01.g02354.m1	39947.LOC_Os02g39780.1	415	1701	5.8e-103	57.2	69.7	353	108	5	104	415	550	900	380.6	39947.LOC_Os02g39780.1,CL,[Retrotransposon protein]
Chr01.g04976.m1	4558.Sb01g041280.1	326	326	1.4e-120	100	100	326	0	0	1	326	1	326	438.7	4558.Sb01g041280.1,S,[thaumatin-like protein],[THN]
Chr01.g02537.m1	4558.Sb01g022050.1	819	800	5.9e-240	85.7	86.6	538	20	3	1	481	1	538	836.6	4558.Sb01g022050.1,TS,[leucine rich repeat],[Leucine rich repeat N-terminal domain],[leucine Rich Repeat]
Chr01.g04258.m1	4558.Sb01g034780.1	292	332	1.6e-155	98.6	98.6	283	4	0	1	283	1	283	554.7	4558.Sb01g034780.1,S,[calcium-binding protein],[Calcium binding protein],[Mo25-like]
Chr01.g04384.m1	4558.Sb01g035870.1	887	889	0	99.8	99.8	889	0	1	1	887	1	889	1767.7	4558.Sb01g035870.1,TK,[TGS domain],[GTP pyrophosphokinase-like],[In eubacteria ppGpp (guanosine 3'-diphosphate 5-' diphosphate) is a mediator of the stringent response that coordinates a variety of cellular activities in response to changes in nutritional abundance (By similarity)],[HD domain containing 3]
Chr01.g03749.m1	4577.GRMZM2G128301_P01	89	91	3.6e-34	81.8	86.4	88	16	0	1	88	1	88	149.8	4577.GRMZM2G128301_P01,S,[female gametophyte-specific protein]
Chr01.g05054.m1	4558.Sb01g042010.1	348	348	1.6e-194	100	100	348	0	0	1	348	1	348	684.5	4558.Sb01g042010.1,GT,[inositol-tetrakisphosphate 1-kinase],[Inositol-tetrakisphosphate 1-kinase],[Inositol 1, 3, 4-trisphosphate 5/6-kinase]
Chr01.g00634.m1	4558.Sb01g005380.1	550	550	0	100	100	550	0	0	1	550	1	550	1120.1	4558.Sb01g005380.1,CL,[Retrotransposon protein],[Inherit from KOG: Retrotransposon protein]
Chr01.g00952.m1	4558.Sb01g008390.1	213	213	3.6e-117	100	100	213	0	0	1	213	1	213	426.8	4558.Sb01g008390.1,U,[Transmembrane emp24 domain-containing protein],[transmembrane emp24 domain trafficking protein 2],[emp24/gp25L/p24 family/GOLD]
Chr01.g00718.m2	4577.GRMZM2G361220_P01	318	228	5.5e-85	92.7	93.8	177	13	0	142	318	52	228	320.5	4577.GRMZM2G361220_P01,U,[Clathrin adaptor complex small chain],[AP-1 complex subunit],[adaptor-related protein complex 1 sigma],[Adaptor-related protein complex]
Chr01.g01622.m1	4577.GRMZM2G141379_P01	682	526	2.1e-198	82.7	85	452	43	3	88	537	96	514	698.4	4577.GRMZM2G141379_P01,OS,[E3 ubiquitin protein ligase],[Polycomb group ring finger],[RING]
Chr01.g00098.m1	4558.Sb01g000310.1	1974	1214	0	99.5	99.7	1208	6	0	1	1208	1	1208	2390.9	4558.Sb01g000310.1,T,[Serine Threonine protein kinase],[Protein kinase domain containing protein, expressed],[(E 0.0) protein kinase family protein],[protein kinase kinase kinase],[PB1]
Chr01.g01050.m1	4577.GRMZM2G058884_P01	170	158	2.1e-51	76.4	80.7	161	26	4	9	163	2	156	208	4577.GRMZM2G058884_P01,S,[NA]
Chr01.g04028.m1	4558.Sb01g032810.1	228	228	2.6e-84	100	100	228	0	0	1	228	1	228	317.8	4558.Sb01g032810.1,K,[transcription initiation factor TFIID subunit],[transcription initiation factor],[RNA polymerase II, TATA box binding protein (TBP)-associated factor]
Chr01.g01846.m1	4558.Sb0951s002010.1	407	397	5.9e-241	99.7	99.7	397	1	0	1	397	1	397	839	4558.Sb0951s002010.1,S,[Protein of unknown function (DUF1618)]
Chr01.g01106.m1	4558.Sb01g009685.1	578	309	4.1e-179	100	100	306	0	0	273	578	4	309	634	4558.Sb01g009685.1,IS,[SEC14 cytosolic factor family protein],[CRAL TRIO domain protein],[CRAL/TRIO, N-terminal domain]
Chr01.g02733.m1	39947.LOC_Os02g04070.1	676	1033	4.4e-217	56.1	58.5	1033	97	11	1	676	1	1033	760.4	39947.LOC_Os02g04070.1,CL,[Retrotransposon protein]
Chr01.g01012.m1	4558.Sb01g008900.1	556	556	0	100	100	556	0	0	1	556	1	556	1099.7	4558.Sb01g008900.1,SE,[ankyrin repeat family protein],[Ankyrin repeat],[Ankyrin Repeat],[ANK]
Chr01.g05172.m1	4577.GRMZM2G107854_P01	560	560	0	97.5	98.8	560	14	0	1	560	1	560	1079.7	4577.GRMZM2G107854_P01,MG,[Glycosyl transferase family 8]
Chr01.g02639.m1	4558.Sb01g022556.1	174	101	2.6e-52	100	100	101	0	0	73	173	1	101	211.1	4558.Sb01g022556.1,S,[NA]
Chr01.g05991.m1	4558.Sb01g050620.1	1004	992	0	98.8	98.8	1004	0	1	1	1004	1	992	1919.1	4558.Sb01g050620.1,P,[Plasma membrane],[plasma membrane],[Cation_ATPase_N],[P-type atpase]
Chr01.g02467.m1	4558.Sb01g021605.1	313	188	1.6e-92	100	100	175	0	0	1	175	1	175	345.5	4558.Sb01g021605.1,S,[EGF]
Chr01.g01765.m1	4558.Sb01g015500.1	286	329	1.1e-156	86.6	86.6	329	1	1	1	286	1	329	558.5	4558.Sb01g015500.1,S,[Possible lysine decarboxylase],[decarboxylase]
Chr01.g04136.m1	4558.Sb01g033730.1	277	277	3.7e-146	100	100	277	0	0	1	277	1	277	523.5	4558.Sb01g033730.1,S,[NA]
Chr01.g05996.m1	4558.Sb01g050640.1	334	334	4.3e-197	100	100	334	0	0	1	334	1	334	693	4558.Sb01g050640.1,OS,[Cyclophilin type peptidyl-prolyl cis-trans isomerase/CLD]
Chr01.g05845.m1	4555.Si034205m	166	870	5.5e-12	58.7	70.7	75	30	1	32	105	4	78	77	4555.Si034205m,L,[SNF2 family N-terminal domain],[helicase],[DNA repair and recombination protein],[dna repair and recombination protein]
Chr01.g02088.m1	4558.Sb01g018490.1	279	225	1.5e-126	99.1	99.1	224	2	0	1	224	1	224	458.4	4558.Sb01g018490.1,S,[Peptidase of plants and bacteria],[secretory protein],[PBSP domain-containing protein]
Chr01.g04861.m1	39946.BGIOSGA038089-PA	115	521	4.1e-22	75.7	81.1	74	18	0	35	108	249	322	110.2	39946.BGIOSGA038089-PA,S,[wound induced protein],[Inherit from strNOG: wound induced protein]
Chr01.g02693.m2	4577.GRMZM2G110968_P01	390	382	5.4e-183	85.9	89	390	45	3	3	390	1	382	646.4	4577.GRMZM2G110968_P01,T,[receptor-like protein kinase],[Serine Threonine protein kinase],[STYKc]
Chr01.g02102.m1	4558.Sb01g018570.1	561	561	0	100	100	561	0	0	1	561	1	561	1085.5	4558.Sb01g018570.1,L,[Chromatin licensing and DNA replication factor 1],[CDT1]
Chr01.g01019.m1	4558.Sb01g008970.1	291	166	7.3e-68	100	100	166	0	0	126	291	1	166	263.5	4558.Sb01g008970.1,J,[ribosomal protein],[Seems to be the binding site for several of the factors involved in protein synthesis and appears to be essential for accurate translation (By similarity)],[Ribosomal protein],[Ribosomal protein L7/L12 C-terminal domain]
Chr01.g05437.m1	4558.Sb01g045750.1	179	179	1.9e-90	100	100	179	0	0	1	179	1	179	337.8	4558.Sb01g045750.1,S,[NA]
Chr01.g05270.m1	4558.Sb01g044140.1	387	387	3e-218	100	100	387	0	0	1	387	1	387	763.5	4558.Sb01g044140.1,TS,[auxin-responsive protein],[membrane],[Protein of unknown function (DUF568)]
Chr01.g00382.m1	4558.Sb01g003020.1	722	689	0	98.8	98.9	647	5	1	70	716	32	675	1166.8	4558.Sb01g003020.1,T,[Serine Threonine protein kinase],[Legume lectin domain],[zeta-chain (TCR) associated protein kinase]
Chr01.g05973.m1	4555.Si036654m	320	321	3.4e-135	96.1	97.8	232	9	0	89	320	90	321	487.3	4555.Si036654m,G,[Pollen allergen],[DPBB_1]
Chr01.g00160.m1	39947.LOC_Os09g27300.1	262	2267	4e-65	36.4	44.4	439	69	2	1	229	364	802	254.2	39947.LOC_Os09g27300.1,CL,[Retrotransposon protein],[Integrase core domain]
Chr01.g00279.m1	4558.Sb01g002020.1	557	557	0	100	100	557	0	0	1	557	1	557	1140.2	4558.Sb01g002020.1,H,[Nicotinate phosphoribosyltransferase],[Nicotinate phosphoribosyltransferase (NAPRTase) family],[nicotinate]
Chr01.g03988.m1	4558.Sb01g032480.1	446	446	7.8e-263	100	100	446	0	0	1	446	1	446	911.8	4558.Sb01g032480.1,S,[cobra-like protein],[Involved in determining the orientation of cell expansion, probably by playing an important role in cellulose deposition. May act by recruiting cellulose synthesizing complexes to discrete positions on the cell surface]
Chr01.g03437.m1	4558.Sb01g027820.1	131	579	2.2e-11	100	100	40	0	0	3	42	524	563	74.7	4558.Sb01g027820.1,IQ,[ligase activity],[4-coumarate--CoA ligase-like],[4-coumarate-coA ligase],[Amp-dependent synthetase and ligase]
Chr01.g01390.m1	4558.Sb01g012090.1	122	122	1.3e-58	100	100	122	0	0	1	122	1	122	231.5	4558.Sb01g012090.1,S,[NA]
Chr01.g01483.m1	4558.Sb05g015090.1	431	994	2.7e-204	70.8	72.1	542	25	1	23	431	400	941	717.2	4558.Sb05g015090.1,DS,[helicase-like protein]
Chr01.g04590.m1	4558.Sb01g037810.1	431	431	2.5e-250	100	100	431	0	0	1	431	1	431	870.2	4558.Sb01g037810.1,T,[PP2C_SIG],[Phosphatase],[phosphatase 2C],[PHOsphatase]
Chr01.g03247.m1	4558.Sb01g021625.1	296	1001	1.1e-119	96.8	97.2	216	7	0	61	276	126	341	435.6	4558.Sb01g021625.1,S,[CACTA, En Spm sub-class]
Chr01.g00907.m1	4577.GRMZM2G058158_P01	614	607	0	93.9	96.2	607	31	1	14	614	1	607	1164.1	4577.GRMZM2G058158_P01,S,[Polycomb group protein EMBRYONIC FLOWER],[polycomb group protein EMBRYONIC FLOWER],[suppressor of zeste 12 homolog (Drosophila)],[VEFS-Box of polycomb protein]
Chr01.g04654.m1	4558.Sb01g038310.1	511	511	3.2e-276	100	100	511	0	0	1	511	1	511	956.4	4558.Sb01g038310.1,T,[receptor-like serine threonine-protein kinase],[receptor-like protein kinase],[Serine Threonine protein kinase],[STYKc]
Chr01.g03006.m1	15368.BRADI4G13087.1	343	1136	8.7e-36	36.1	41.8	263	37	1	1	132	363	625	157.1	15368.BRADI4G13087.1,S,[Inherit from strNOG: CACTA, En Spm sub-class],[CACTA, En Spm sub-class]
Chr01.g02810.m1	4558.Sb0016s002240.1	662	220	2.6e-44	99	100	96	1	0	1	96	96	191	186.4	4558.Sb0016s002240.1,S,[NA]
Chr01.g02393.m1	4558.Sb01g020970.1	368	368	1.2e-104	100	100	368	0	0	1	368	1	368	386	4558.Sb01g020970.1,PS,[Heavy-metal-associated domain],[Heavy metal-associated domain containing protein],[heavy metal transport detoxification protein]
Chr01.g02935.m1	4558.Sb08g016444.1	218	292	2.8e-88	77	79.2	226	11	1	1	185	1	226	330.9	4558.Sb08g016444.1,CL,[Retrotransposon protein],[Retrotransposon gag protein ]
Chr01.g03930.m1	4558.Sb05g024695.1	356	438	8.4e-50	52.9	71.1	225	98	4	25	245	1	221	203.8	4558.Sb05g024695.1,CL,[Retrotransposon protein],[Inherit from KOG: Retrotransposon protein]
Chr01.g01471.m1	4558.Sb01g021625.1	364	1001	4.6e-43	49.5	50.5	222	8	1	58	175	769	990	181.4	4558.Sb01g021625.1,S,[CACTA, En Spm sub-class]
Chr01.g00496.m1	4558.Sb01g004090.1	472	472	1.4e-270	100	100	472	0	0	1	472	1	472	937.6	4558.Sb01g004090.1,CGS,[UDP-glucoronosyl and UDP-glucosyl transferase],[UDP-Glycosyltransferase],[Transferase]
Chr01.g00793.m1	4577.GRMZM2G091487_P01	359	373	3e-132	91	92.8	279	21	2	82	357	82	359	477.6	4577.GRMZM2G091487_P01,S,[Protein PHLOEM PROTEIN 2-LIKE],[Protein PHLOEM protein 2-LIKE],[Inherit from lilNOG: Protein PHLOEM PROTEIN 2-LIKE]
Chr01.g04175.m1	4558.Sb01g034040.1	218	212	5.4e-84	97.2	97.2	218	0	1	1	218	1	212	316.6	4558.Sb01g034040.1,S,[NA]
Chr01.g02641.m1	4558.Sb05g000983.1	781	855	1.3e-260	87.5	90.1	568	69	1	1	568	237	802	905.2	4558.Sb05g000983.1,S,[NA]
Chr01.g04086.m1	4558.Sb01g033280.1	593	564	1.1e-296	100	100	515	0	0	1	515	1	515	1024.6	4558.Sb01g033280.1,SU,[Pentatricopeptide repeat-containing protein],[PPR repeat]
Chr01.g03349.m1	4558.Sb01g027290.1	507	575	4.1e-276	100	100	507	0	0	1	507	69	575	956.1	4558.Sb01g027290.1,E,[POT family],[transporter]
Chr01.g00312.m1	4558.Sb01g002350.1	158	158	9.4e-94	100	100	158	0	0	1	158	1	158	348.6	4558.Sb01g002350.1,S,[PLAC8 family],[Protein PLANT CADMIUM RESISTANCE]
Chr01.g01953.m1	4558.Sb01g017270.1	528	529	5.5e-308	99.2	99.4	529	3	1	1	528	1	529	1062	4558.Sb01g017270.1,Q,[Cytochrome p450],[cytochrome P450]
Chr01.g04546.m1	4558.Sb01g037430.1	283	283	1.1e-145	100	100	283	0	0	1	283	1	283	521.9	4558.Sb01g037430.1,O,[ATP-dependent Clp protease, proteolytic subunit],[ATP-dependent Clp protease proteolytic subunit],[Cleaves peptides in various proteins in a process that requires ATP hydrolysis. Has a chymotrypsin-like activity. Plays a major role in the degradation of misfolded proteins (By similarity)]
Chr01.g03972.m1	4558.Sb01g032310.1	371	250	2.2e-146	100	100	250	0	0	122	371	1	250	524.6	4558.Sb01g032310.1,S,[F-box protein],[F-Box protein],[FBOX]
Chr01.g01693.m1	4558.Sb01g014840.1	264	264	2.7e-101	100	100	264	0	0	1	264	1	264	374.4	4558.Sb01g014840.1,S,[Zinc finger protein],[Inherit from strNOG: Zinc finger protein],[zinc finger protein]
Chr01.g00297.m1	4558.Sb01g002210.1	354	354	9.8e-192	100	100	354	0	0	1	354	1	354	675.2	4558.Sb01g002210.1,C,[Electron transfer flavoprotein],[electron transfer flavoprotein],[The electron transfer flavoprotein serves as a specific electron acceptor for several dehydrogenases, including five acyl- CoA dehydrogenases, glutaryl-CoA and sarcosine dehydrogenase. It transfers the electrons to the main mitochondrial respiratory chain via ETF-ubiquinone oxidoreductase (ETF dehydrogenase) (…
Chr01.g04077.m1	4558.Sb01g033210.1	572	572	0	100	100	572	0	0	1	572	1	572	1178.7	4558.Sb01g033210.1,A,[cell division cycle 40 homolog (S. cerevisiae)],[pre-mRNA-processing factor],[WD domain, G-beta repeat]
Chr01.g01062.m1	4558.Sb01g009360.1	260	266	1e-137	99.6	100	258	1	0	1	258	1	258	495.4	4558.Sb01g009360.1,S,[Protein of unknown function (DUF3054)]
Chr01.g05848.m1	4577.GRMZM2G143213_P02	294	294	2.3e-162	95.2	97.6	294	14	0	1	294	1	294	577.4	4577.GRMZM2G143213_P02,DT,[Cell division control protein 2],[Cyclin-Dependent Kinase]
Chr01.g03404.m1	4577.GRMZM2G167034_P01	398	316	3.6e-49	49.8	64.4	205	94	2	176	371	1	205	201.8	4577.GRMZM2G167034_P01,CL,[Retrotransposon protein],[Retrotransposon gag protein ]
Chr01.g02435.m1	4558.Sb01g021330.1	886	886	2.9e-301	100	100	785	0	0	1	785	1	785	1040.4	4558.Sb01g021330.1,OS,[DWNN],[DWNN domain],[Retinoblastoma binding protein 6]
Chr01.g05788.m1	4558.Sb01g048850.1	67	396	1.2e-10	94.1	94.1	34	2	0	33	66	229	262	71.2	4558.Sb01g048850.1,HS,[riboflavin kinase (EC 2.7.1.26)],[riboflavin kinase],[Halo-acid dehalogenase-like hydrolase],[riboflavin biosynthesis protein ribF],[HAD-superfamily hydrolase subfamily IA variant 3]
Chr01.g03837.m1	4558.Sb01g031170.1	557	557	2.9e-299	100	100	557	0	0	1	557	1	557	1033.1	4558.Sb01g031170.1,U,[Armadillo/beta-catenin-like repeat],[vacuolar protein 8-like],[armadillo beta-catenin-like repeat family protein]
Chr01.g05943.m1	4558.Sb01g050220.1	276	266	1.7e-151	100	100	256	0	0	21	276	11	266	541.2	4558.Sb01g050220.1,G,[May cause loosening and extension of plant cell walls by disrupting non-covalent bonding between cellulose microfibrils and matrix glucans. No enzymatic activity has been found. May be required for rapid internodal elongation in deepwater rice during submergence (By similarity)]
Chr01.g00272.m1	4558.Sb01g001970.1	483	483	1.2e-280	100	100	483	0	0	1	483	1	483	971.1	4558.Sb01g001970.1,P,[Ammonium Transporter Family],[ammonium Transporter],[Ammonium Transporter]
Chr01.g04205.m1	4558.Sb01g034300.1	534	534	3.3e-300	100	100	534	0	0	1	534	1	534	1036.2	4558.Sb01g034300.1,Q,[Cytochrome p450],[cytochrome P450]
Chr01.g02406.m1	39947.LOC_Os06g31990.1	268	654	5.3e-105	62.8	72.4	312	61	2	1	257	192	503	386.7	39947.LOC_Os06g31990.1,CL,[Retrotransposon protein]
Chr01.g05833.m1	4577.GRMZM2G049216_P01	415	402	1.5e-204	87.4	91	413	40	1	3	415	2	402	718	4577.GRMZM2G049216_P01,S,[NA]
Chr01.g00465.m1	4558.Sb01g003775.1	510	558	2.2e-221	98	98.2	506	10	0	1	506	1	506	774.2	4558.Sb01g003775.1,S,[No apical meristem (NAM) protein]
Chr01.g04494.m1	4558.Sb01g036890.1	387	387	6.8e-231	100	100	387	0	0	1	387	1	387	805.4	4558.Sb01g036890.1,U,[Endoplasmic reticulum-Golgi intermediate compartment protein],[Endoplasmic reticulum vesicle transporter ],[Endoplasmic reticulumgolgi intermediate compartment protein],[endoplasmic reticulum-Golgi intermediate compartment protein]
Chr01.g05139.m1	4558.Sb01g042830.1	799	799	0	100	100	799	0	0	1	799	1	799	1579.3	4558.Sb01g042830.1,J,[MethionyltRNA synthetase],[Putative tRNA binding domain],[methionyl-tRNA synthetase],[Is required not only for elongation of protein synthesis but also for the initiation of all mRNA translation through initiator tRNA(fMet) aminoacylation (By similarity)],[Aminoacyl tRNA synthetase complex-interacting multifunctional protein 1]
Chr01.g01085.m1	4558.Sb01g009520.1	482	482	7.4e-267	100	100	482	0	0	1	482	1	482	925.2	4558.Sb01g009520.1,S,[Sulfite exporter TauE/SafE]
Chr01.g00964.m1	4558.Sb01g008470.1	313	325	4.2e-186	96.3	96.3	325	0	1	1	313	1	325	656.4	4558.Sb01g008470.1,S,[Protein of unknown function (DUF1618)]
Chr01.g02561.m1	4558.Sb01g022220.1	303	303	2.8e-171	100	100	303	0	0	1	303	1	303	607.1	4558.Sb01g022220.1,BS,[SET],[Set and mynd domain containing],[set domain protein],[SET domain protein],[Histone-lysine N-methyltransferase]
Chr01.g04924.m1	4558.Sb01g040810.1	460	460	1.7e-260	100	100	460	0	0	1	460	1	460	904	4558.Sb01g040810.1,SI,[Patatin-like phospholipase]
Chr01.g01793.m1	4558.Sb01g015750.1	158	158	1.2e-56	96.8	96.8	158	5	0	1	158	1	158	225.3	4558.Sb01g015750.1,S,[NA]
Chr01.g05235.m1	4558.Sb01g043850.1	223	216	2.6e-57	96.9	96.9	223	0	1	1	223	1	216	228	4558.Sb01g043850.1,S,[Inherit from euNOG: expressed protein],[expressed protein]
Chr01.g04225.m1	4558.Sb06g016046.1	821	856	1.1e-257	86	88.7	523	40	3	1	491	328	849	895.6	4558.Sb06g016046.1,CL,[Retrotransposon protein]
Chr01.g03167.m1	4558.Sb01g025350.1	935	935	0	100	100	935	0	0	1	935	1	935	1883.2	4558.Sb01g025350.1,O,[ubiquitin carboxyl-terminal hydrolase]
Chr01.g02120.m1	4577.GRMZM2G071304_P01	931	909	0	93.5	94	734	21	2	200	931	201	909	1296.6	4577.GRMZM2G071304_P01,L,[DNA ligase]
Chr01.g01741.m1	39947.LOC_Os07g12980.1	313	1518	5.7e-111	65.7	80.5	297	95	1	3	292	479	775	406.8	39947.LOC_Os07g12980.1,CL,[Retrotransposon protein]
Chr01.g00882.m1	4558.Sb01g007680.1	382	1063	1.2e-187	100	100	369	0	0	1	369	472	840	661.8	4558.Sb01g007680.1,TS,[Serine Threonine protein kinase],[Leucine rich repeat N-terminal domain],[leucine Rich Repeat],[LRR receptor-like serine threonine-protein kinase]
Chr01.g05473.m1	4558.Sb01g046080.1	303	195	2.7e-81	100	100	155	0	0	1	155	1	155	308.1	4558.Sb01g046080.1,S,[non-specific lipid-transfer protein-like protein At2g13820-like],[Protease inhibitor/seed storage/LTP family],[Non-specific lipid-transfer protein-like protein]
Chr01.g03106.m1	39947.LOC_Os05g16270.1	1004	1360	3.4e-88	36.5	52.3	597	220	15	513	958	501	1089	332.8	39947.LOC_Os05g16270.1,CL,[Retrotransposon protein]
Chr01.g00257.m1	4558.Sb01g001850.1	264	264	6.9e-150	100	100	264	0	0	1	264	1	264	535.8	4558.Sb01g001850.1,J,[ribosomal protein S4],[40s ribosomal protein],[40S ribosomal protein S4],[40S ribosomal protein],[(ribosomal) protein]
Chr01.g01856.m1	4558.Sb01g016500.1	446	450	3.8e-201	100	100	404	0	0	43	446	47	450	706.8	4558.Sb01g016500.1,G,[Converts alpha-aldose to the beta-anomer. It is active on D-glucose, L-arabinose, D-xylose, D-galactose, maltose and lactose (By similarity)],[converts alpha-aldose to the beta-anomer. It is active on D-glucose, L-arabinose, D-xylose, D-galactose, maltose and lactose (By similarity)],[Aldose 1-epimerase]
Chr01.g02864.m1	4533.OB0273G10010.1	129	1403	9.3e-07	81.2	93.8	32	6	0	76	107	716	747	59.3	4533.OB0273G10010.1,CL,[Retrotransposon protein]
Chr01.g05530.m1	4558.Sb02g024427.1	630	1575	1.5e-113	74.6	78.2	418	59	4	196	574	235	644	416.4	4558.Sb02g024427.1,CL,[Retrotransposon protein]
Chr01.g04744.m1	4558.Sb01g039110.1	658	1413	0	100	100	648	0	0	1	648	1	648	1147.9	4558.Sb01g039110.1,QV,[ABC transporter transmembrane region],[(ABC) transporter],[ABC transporter B family member]
Chr01.g04309.m1	4558.Sb01g035210.1	331	331	4.5e-183	100	100	331	0	0	1	331	1	331	646.4	4558.Sb01g035210.1,S,[R3H domain],[R3H domain containing protein]
Chr01.g01097.m1	4558.Sb01g009620.1	110	110	1.4e-48	100	100	110	0	0	1	110	1	110	198	4558.Sb01g009620.1,S,[NA]
Chr01.g03763.m1	4558.Sb01g030500.1	208	192	1.2e-83	96.4	96.4	192	7	0	17	208	1	192	315.5	4558.Sb01g030500.1,PS,[Heavy metal-associated domain containing protein],[Heavy-metal-associated domain],[heavy metal transport detoxification protein]
Chr01.g03597.m1	4558.Sb02g037720.1	110	134	3e-38	96.5	97.7	86	3	0	25	110	49	134	163.7	4558.Sb02g037720.1,B,[histone H3],[Core component of nucleosome. Nucleosomes wrap and compact DNA into chromatin, limiting DNA accessibility to the cellular machineries which require DNA as a template. Histones thereby play a central role in transcription regulation, DNA repair, DNA replication and chromosomal stability. DNA accessibility is regulated via a complex set of post-translational modif…
Chr01.g00555.m1	4558.Sb01g004660.1	932	638	9.4e-218	100	100	475	0	0	1	475	1	475	763.1	4558.Sb01g004660.1,SGW,[UDP-GlcNAc beta-Gal beta-1,3-N-acetylglucosaminyltransferase],[Galactoside-binding lectin],[Gal-bind_lectin]
Chr01.g00616.m1	4558.Sb01g005190.1	393	393	9.5e-196	100	100	393	0	0	1	393	1	393	688.7	4558.Sb01g005190.1,S,[Protein of unknown function (DUF506) ],[Plant-specific domain TIGR01615 family protein],[plant-specific domain TIGR01615 family protein, expressed]
Chr01.g04465.m1	4558.Sb01g036620.1	283	283	1.9e-158	100	100	283	0	0	1	283	1	283	564.3	4558.Sb01g036620.1,O,[Thioredoxin],[thioredoxin-like]
Chr01.g00600.m1	4558.Sb01g005060.1	337	366	7.3e-96	96.1	97	336	10	1	1	336	1	333	356.7	4558.Sb01g005060.1,S,[NA]
Chr01.g01029.m1	4558.Sb01g009090.1	848	770	0	99.3	99.5	612	4	0	42	653	106	717	1221.1	4558.Sb01g009090.1,LS,[ZnF_BED],[transposon protein]
Chr01.g00318.m1	4558.Sb01g002410.1	372	333	5.6e-198	100	100	333	0	0	40	372	1	333	696	4558.Sb01g002410.1,IS,[alpha/beta hydrolase fold],[epoxide hydrolase],[Alpha beta hydrolase]
Chr01.g05527.m1	4558.Sb01g046480.1	409	409	2.5e-231	100	100	409	0	0	1	409	1	409	807	4558.Sb01g046480.1,SU,[PPR repeat],[Pentatricopeptide repeat-containing protein]
Chr01.g02464.m1	4577.GRMZM2G045522_P01	264	222	2e-56	64	75.6	197	65	4	1	196	17	208	225.3	4577.GRMZM2G045522_P01,LS,[BED zinc finger],[transposon protein]
Chr01.g00605.m1	4558.Sb01g005090.1	90	383	2.9e-15	86.5	91.9	74	8	1	1	74	1	72	87	4558.Sb01g005090.1,SO,[Polycomb group ring finger],[Inherit from KOG: Polycomb group ring finger]
Chr01.g02791.m1	4558.Sb10g015050.1	830	703	0	75.3	79.8	830	78	2	1	830	1	703	1216.4	4558.Sb10g015050.1,CL,[Retrotransposon protein],[Inherit from strNOG: Pfam:RnaseH],[Pfam:RnaseH]
Chr01.g00178.m1	4558.Sb01g001040.1	283	283	3.3e-150	100	100	283	0	0	1	283	1	283	537	4558.Sb01g001040.1,AS,[U2 small nuclear ribonucleoprotein],[small nuclear ribonucleoprotein],[LRRcap],[leucine Rich Repeat]
Chr01.g01152.m1	4558.Sb01g010080.1	102	89	4.1e-34	97.7	97.7	86	2	0	17	102	4	89	149.8	4558.Sb01g010080.1,S,[Inherit from strNOG: seed maturation protein PM41],[seed maturation protein PM41]
Chr01.g01990.m1	4558.Sb01g017550.1	293	391	2.9e-104	100	100	180	0	0	114	293	212	391	384.4	4558.Sb01g017550.1,OJ,[Removes the N-terminal methionine from nascent proteins (By similarity)]
Chr01.g02169.m1	4558.Sb10g023970.1	138	503	3.4e-07	63.3	71.4	49	17	1	75	123	412	459	60.8	4558.Sb10g023970.1,O,[aspartic proteinase],[Eukaryotic aspartyl protease],[aspartic]
Chr01.g00827.m1	4555.Si035940m	397	406	3.6e-126	89.2	91.8	269	22	1	1	269	1	262	457.6	4555.Si035940m,T,[Casein Kinase],[Casein kinase II],[Phosphotransferase enzyme family]
Chr01.g03981.m1	4558.Sb01g032400.1	817	876	0	96.1	96.1	790	0	1	28	817	118	876	1440.6	4558.Sb01g032400.1,S,[NA]
Chr01.g00649.m1	4558.Sb01g005540.1	166	166	9.5e-81	100	100	166	0	0	1	166	1	166	305.4	4558.Sb01g005540.1,S,[Plastocyanin-like domain]
Chr01.g05568.m1	4558.Sb01g046900.1	535	535	1.4e-306	100	100	535	0	0	1	535	1	535	1057.4	4558.Sb01g046900.1,PG,[Sugar (and other) transporter],[phosphate transporter],[Inorganic phosphate transporter]
Chr01.g02361.m1	4577.GRMZM2G118746_P01	213	287	1.1e-15	46.5	70.3	101	54	0	6	106	22	122	89.7	4577.GRMZM2G118746_P01,S,[Retroviral aspartyl protease]
Chr01.g05105.m1	4558.Sb01g042500.1	471	232	5.6e-78	100	100	144	0	0	308	451	1	144	297.7	4558.Sb01g042500.1,S,[Caleosin related protein],[Calcium-binding peroxygenase involved in the degradation of storage lipid in oil bodies. May be involved in the interaction between oil bodies and vacuoles during seed germination and in the oxylipin signaling pathways and plant defense responses. Can catalyze sulfoxidation of thiobenzamide, hydroxylation of aniline]
Chr01.g04328.m1	4577.GRMZM2G065884_P02	386	215	4.3e-07	54.9	57.7	71	28	2	53	123	8	74	62	4577.GRMZM2G065884_P02,US,[Integral membrane protein S linking to the trans Golgi network],[SYS1 Golgi-localized integral membrane protein homolog (S. cerevisiae)]
Chr01.g01492.m1	4558.Sb01g012940.1	97	97	1.3e-42	100	100	97	0	0	1	97	1	97	177.9	4558.Sb01g012940.1,U,[Signal peptidase complex subunit],[signal peptidase complex subunit]
Chr01.g03342.m1	4558.Sb01g027250.1	569	569	0	100	100	569	0	0	1	569	1	569	1136.3	4558.Sb01g027250.1,E,[transporter]
Chr01.g02274.m1	4558.Sb01g019880.1	549	584	1.3e-179	68.2	77.5	512	150	7	1	502	1	509	635.6	4558.Sb01g019880.1,OS,[Von Willebrand and RING finger domain protein],[VWA domain containing CoxE-like protein],[VWA]
Chr01.g04393.m1	4558.Sb01g035960.1	465	465	7.9e-274	100	100	465	0	0	1	465	1	465	948.3	4558.Sb01g035960.1,E,[alanine--glyoxylate aminotransferase 2],[transaminase activity]
Chr01.g01866.m1	4558.Sb01g016610.1	866	495	6.6e-242	86.9	88.2	510	13	2	396	866	1	495	843.2	4558.Sb01g016610.1,U,[Inherit from KOG: The coatomer is a cytosolic protein complex that binds to dilysine motifs and reversibly associates with Golgi non- clathrin-coated vesicles, which further mediate biosynthetic protein transport from the ER, via the Golgi up to the trans Golgi network. Coatomer complex is required for budding from Golgi membranes, and is essential for the retrograde Golgi-t…
Chr01.g01132.m1	4558.Sb01g009930.1	1110	1131	0	99.7	99.9	1077	3	0	1	1077	1	1077	2079.7	4558.Sb01g009930.1,KT,[Regulatory photoreceptor which exists in two forms that are reversibly interconvertible by light the Pr form that absorbs maximally in the red region of the spectrum and the Pfr form that absorbs maximally in the far-red region (By similarity)],[Regulatory photoreceptor which exists in two forms that are reversibly interconvertible by light the Pr form that absorbs maximall…
Chr01.g05588.m1	4558.Sb01g047070.1	804	804	0	100	100	804	0	0	1	804	1	804	1387.1	4558.Sb01g047070.1,KS,[MT-A70 ],[Methyltransferase like 14],[methyltransferase-like protein 1-like]
Chr01.g01588.m1	4558.Sb01g013840.1	167	447	2.2e-56	98.2	99.1	110	2	0	26	135	44	153	224.6	4558.Sb01g013840.1,OES,[tetratricopeptide repeat domain],[Ankyrin repeat],[Ankyrin Repeat]
Chr01.g05224.m1	39947.LOC_Os03g29600.1	355	798	2e-83	74.5	83.5	200	51	0	156	355	599	798	315.5	39947.LOC_Os03g29600.1,SL,[transposon protein]
Chr01.g02290.m1	39947.LOC_Os10g32540.1	1337	898	0	92.8	95.6	722	51	1	64	784	73	794	1275.8	39947.LOC_Os10g32540.1,S,[NA]
Chr01.g03459.m1	4558.Sb05g024695.1	268	438	1e-23	37.6	50.2	245	85	4	1	178	122	365	116.7	4558.Sb05g024695.1,CL,[Retrotransposon protein],[Inherit from KOG: Retrotransposon protein]
Chr01.g05501.m1	4558.Sb06g010640.1	833	225	8.1e-11	49.3	58.9	73	36	1	66	137	43	115	75.5	4558.Sb06g010640.1,S,[Putative gypsy type transposon]
Chr01.g02610.m1	39947.LOC_Os05g29690.1	438	835	2.7e-66	33.6	46.6	610	231	8	1	438	1	608	258.8	39947.LOC_Os05g29690.1,CL,[Retrotransposon protein]
Chr01.g04277.m1	4558.Sb01g034980.1	212	212	1.2e-112	100	100	212	0	0	1	212	1	212	411.8	4558.Sb01g034980.1,S,[TRAF-type zinc finger domain-containing protein],[zinc finger],[TRAF-type zinc finger domain containing 1]
Chr01.g01365.m1	4558.Sb01g011830.1	506	492	4.9e-229	85.8	86.9	528	17	4	1	506	1	492	799.7	4558.Sb01g011830.1,S,[NA]
Chr01.g04529.m1	4577.GRMZM2G112428_P01	425	202	1.1e-27	77.1	78.6	201	28	5	1	200	1	184	130.6	4577.GRMZM2G112428_P01,K,[Transcription factor],[transcription factor],[expressed protein],[Inherit from lilNOG: expressed protein]
Chr01.g04928.m1	4558.Sb01g040850.1	335	335	5.3e-187	100	100	335	0	0	1	335	1	335	659.4	4558.Sb01g040850.1,S,[Inherit from euNOG: expressed protein],[expressed protein]
Chr01.g03035.m1	4558.Sb10g015057.1	176	187	5.4e-66	85.7	87.7	154	19	1	26	176	34	187	256.5	4558.Sb10g015057.1,S,[NA]
Chr01.g01073.m1	4558.Sb01g009440.1	481	481	3.9e-244	100	100	481	0	0	1	481	1	481	849.7	4558.Sb01g009440.1,S,[NA]
Chr01.g05584.m1	4558.Sb01g047030.1	343	439	2.2e-164	100	100	330	0	0	1	330	1	330	584.3	4558.Sb01g047030.1,S,[Protein of unknown function (DUF740)]
Chr01.g04942.m1	4558.Sb01g016620.1	127	338	9.4e-12	84.4	91.1	45	7	0	56	100	131	175	75.9	4558.Sb01g016620.1,G,[peroxidase],[Peroxidase]
Chr01.g04789.m1	4558.Sb01g039540.1	461	484	3.1e-121	93.7	94.1	239	12	1	1	236	1	239	441.4	4558.Sb01g039540.1,AS,[U1 small nuclear ribonucleoprotein 70],[U1 small nuclear ribonucleoprotein],[Small nuclear ribonucleoprotein],[Rna-binding protein],[U1 small nuclear ribonucleoprotein of 70kDa MW N terminal]
Chr01.g03572.m1	4558.Sb01g028830.1	149	149	8.6e-81	100	100	149	0	0	1	149	1	149	305.4	4558.Sb01g028830.1,F,[nucleoside diphosphate kinase],[Nucleoside diphosphate kinase],[Major role in the synthesis of nucleoside triphosphates other than ATP. The ATP gamma phosphate is transferred to the NDP beta phosphate via a ping-pong mechanism, using a phosphorylated active-site intermediate (By similarity)]
Chr01.g02668.m1	4558.Sb01g005015.1	459	1005	8.8e-185	66.7	75.8	487	121	4	1	450	523	1005	652.5	4558.Sb01g005015.1,CL,[Retrotransposon protein],[Integrase core domain]
Chr01.g00993.m1	4558.Sb01g008730.1	379	379	8.8e-223	100	100	379	0	0	1	379	1	379	778.5	4558.Sb01g008730.1,QC,[alcohol dehydrogenase],[Alcohol dehydrogenase 1]
Chr01.g02878.m1	4558.Sb02g015750.1	451	590	4.1e-126	53.8	57.4	493	123	4	1	451	1	430	457.6	4558.Sb02g015750.1,S,[Putative gypsy type transposon]
Chr01.g01131.m1	4558.Sb01g009930.1	1131	1131	0	99.8	99.9	1131	2	0	1	1131	1	1131	2180.2	4558.Sb01g009930.1,KT,[Regulatory photoreceptor which exists in two forms that are reversibly interconvertible by light the Pr form that absorbs maximally in the red region of the spectrum and the Pfr form that absorbs maximally in the far-red region (By similarity)],[Regulatory photoreceptor which exists in two forms that are reversibly interconvertible by light the Pr form that absorbs maximall…
Chr01.g00287.m1	4558.Sb01g002090.1	417	417	1.2e-233	100	100	417	0	0	1	417	1	417	814.7	4558.Sb01g002090.1,E,[Iaa-amino acid hydrolase],[IAA-amino acid hydrolase ILR1-like],[amidohydrolase]
Chr01.g04523.m1	4558.Sb01g037180.1	219	99	2.4e-47	99	99	99	1	0	121	219	1	99	194.9	4558.Sb01g037180.1,S,[NA]
Chr01.g05279.m1	4558.Sb01g044250.1	577	577	1.1e-245	100	100	577	0	0	1	577	1	577	855.1	4558.Sb01g044250.1,J,[Inherit from KOG: pumilio homolog],[pumilio homolog]
Chr01.g04212.m1	4558.Sb01g034350.1	78	61	4.3e-23	78.2	78.2	78	0	1	1	78	1	61	112.8	4558.Sb01g034350.1,S,[hydrophobic protein],[Pfam:UPF0057]
Chr01.g03361.m1	4577.GRMZM2G333641_P01	582	618	2.3e-299	84	86.8	613	55	1	1	570	1	613	1033.5	4577.GRMZM2G333641_P01,SU,[PPR repeat],[Pentatricopeptide repeat-containing protein]
Chr01.g01083.m1	39947.LOC_Os11g44770.1	1743	1980	0	37	51.4	1794	819	17	142	1742	304	1979	1097	39947.LOC_Os11g44770.1,CL,[Retrotransposon protein]
Chr01.g03802.m1	4558.Sb01g030790.1	229	229	1.2e-126	100	100	229	0	0	1	229	1	229	458.4	4558.Sb01g030790.1,O,[Glutathione S-transferase, C-terminal domain],[glutathione Stransferase],[Glutathione S-transferase, N-terminal domain]
Chr01.g01191.m1	4558.Sb01g010280.1	649	649	0	100	100	649	0	0	1	649	1	649	1251.5	4558.Sb01g010280.1,G,[Phosphoglucomutase],[Phosphoglucomutase, cytoplasmic],[phosphoglucomutase]
Chr01.g00731.m1	4558.Sb01g006280.1	737	431	7.4e-234	100	100	431	0	0	1	431	1	431	816.2	4558.Sb01g006280.1,J,[gtp-binding protein],[Protein of unknown function (DUF933)],[GTP-dependent nucleic acid-binding protein],[GTP-binding protein]
Chr01.g03274.m1	39947.LOC_Os06g20590.1	1166	1524	6.3e-195	41.5	56.4	996	352	21	378	1157	3	983	687.6	39947.LOC_Os06g20590.1,CL,[Retrotransposon protein]
Chr01.g05897.m1	4558.Sb01g049830.1	158	92	7.3e-30	100	100	66	0	0	93	158	27	92	136.3	4558.Sb01g049830.1,S,[Bifunctional inhibitor lipid-transfer protein seed storage 2S albumin-like protein],[7 kDa lipid transfer protein],[nonspecific lipid-transfer protein],[lipid-transfer protein]
Chr01.g02285.m1	4558.Sb07g023980.1	490	867	1e-178	59.5	63.4	582	65	4	1	489	363	866	632.5	4558.Sb07g023980.1,SV,[Retrotransposon protein]
Chr01.g00300.m1	4558.Sb01g002250.1	382	267	1.2e-150	100	100	266	0	0	117	382	2	267	538.9	4558.Sb01g002250.1,S,[yip1 interacting factor homolog],[Integral membrane HRF1 family protein],[YIF1]
Chr01.g03428.m1	4558.Sb01g027770.1	354	427	1.8e-153	98.6	98.6	354	5	0	1	354	74	427	548.1	4558.Sb01g027770.1,S,[WRKY]
Chr01.g05204.m1	4558.Sb06g010640.1	956	225	6.4e-12	36.1	44.2	147	78	5	66	204	43	181	79.3	4558.Sb06g010640.1,S,[Putative gypsy type transposon]
Chr01.g00568.m1	4558.Sb01g004770.1	479	537	1.4e-270	100	100	464	0	0	1	464	1	464	937.6	4558.Sb01g004770.1,KSU,[PPR repeat],[Pentatricopeptide repeat-containing protein]
Chr01.g05628.m1	4558.Sb01g047420.1	551	551	0	100	100	551	0	0	1	551	1	551	1190.3	4558.Sb01g047420.1,S,[Plant protein of unknown function (DUF946)]
Chr01.g01831.m2	4558.Sb01g016140.1	503	501	8.8e-271	98.8	99.2	503	4	1	1	503	1	501	938.3	4558.Sb01g016140.1,BV,[Mate efflux family protein],[protein TRANSPARENT TESTA 12-like],[MATE efflux family protein, expressed],[MatE]
Chr01.g01295.m1	4558.Sb05g007065.1	428	400	6.5e-158	83.6	85.8	360	53	2	61	419	46	400	563.1	4558.Sb05g007065.1,S,[NA]
Chr01.g04439.m1	4558.Sb01g036355.1	799	733	0	99.5	99.5	737	0	1	63	799	1	733	1396.7	4558.Sb01g036355.1,QV,[ABC transporter],[ATP-binding cassette, subfamily B (MDR TAP), member],[ABC transporter B family member 25],[ABC transporter transmembrane region],[iron ion homeostasis]
Chr01.g05180.m1	4558.Sb01g043260.1	417	417	6.1e-60	100	100	141	0	0	1	141	1	141	237.7	4558.Sb01g043260.1,S,[NA]
Chr01.g05967.m1	4558.Sb01g050370.1	210	210	1.8e-07	100	100	28	0	0	127	154	127	154	62.4	4558.Sb01g050370.1,S,[NA]
Chr01.g05783.m1	4558.Sb01g048810.1	128	128	3.7e-56	100	100	128	0	0	1	128	1	128	223.4	4558.Sb01g048810.1,S,[DET1- and DDB1-associated protein 1],[DET1 and DDB1 associated 1],[Det1 complexing ubiquitin ligase]
Chr01.g05920.m1	4558.Sb01g050020.1	399	399	7.1e-231	100	100	399	0	0	1	399	1	399	805.4	4558.Sb01g050020.1,TS,[TGS domain],[developmentally regulated GTP binding protein 2],[developmentally regulated],[GTP-Binding protein]
Chr01.g04035.m1	4558.Sb01g032880.1	269	269	2.7e-133	100	100	269	0	0	1	269	1	269	480.7	4558.Sb01g032880.1,PT,[positive regulation of cellular response to phosphate starvation],[SPX domain gene]
Chr01.g01128.m1	4558.Sb01g009880.1	493	493	3.5e-288	99.4	99.4	493	3	0	1	493	1	493	996.1	4558.Sb01g009880.1,E,[Glutamate decarboxylase],[glutamate decarboxylase],[decarboxylase]
Chr01.g00959.m1	4558.Sb01g008450.1	488	488	7.2e-270	100	100	488	0	0	1	488	1	488	935.3	4558.Sb01g008450.1,FP,[bifunctional 3-phosphoadenosine 5-phosphosulfate],[ATP sulfurylase],[atp sulfurylase],[Catalyzes the first intracellular reaction of sulfate assimilation, forming adenosine-5'-phosphosulfate (APS) from inorganic sulfate and ATP. Plays an important role in sulfate activation as a component of the biosynthesis pathway of sulfur- containing amino acids (By similarity)]
Chr01.g05634.m1	4558.Sb01g047470.1	1343	686	0	100	100	686	0	0	658	1343	1	686	1113.2	4558.Sb01g047470.1,OS,[VWA domain containing CoxE-like protein],[von Willebrand factor type A domain containing protein],[von Willebrand factor, type A]
Chr01.g01852.m1	4558.Sb04g026455.1	866	1026	0	80.1	80.7	913	25	3	1	866	224	1026	1389	4558.Sb04g026455.1,S,[Reverse transcriptase (RNA-dependent DNA polymerase)]
Chr01.g03478.m1	4558.Sb01g028110.1	121	99	1.4e-41	81.8	81.8	121	0	1	1	121	1	99	174.9	4558.Sb01g028110.1,S,[NA]
Chr01.g01337.m1	4558.Sb01g011580.1	228	228	1.9e-119	100	100	228	0	0	1	228	1	228	434.5	4558.Sb01g011580.1,S,[expressed protein],[Inherit from lilNOG: expressed protein],[NA]
Chr01.g00937.m2	4558.Sb01g008230.1	687	687	0	100	100	687	0	0	1	687	1	687	1412.9	4558.Sb01g008230.1,S,[Protein of unknown function (DUF1423)]
Chr01.g01203.m1	4558.Sb01g010390.1	1217	1217	0	99.9	100	1217	1	0	1	1217	1	1217	2462.6	4558.Sb01g010390.1,US,[The coatomer is a cytosolic protein complex that binds to dilysine motifs and reversibly associates with Golgi non- clathrin-coated vesicles, which further mediate biosynthetic protein transport from the ER, via the Golgi up to the trans Golgi network. Coatomer complex is required for budding from Golgi membranes, and is essential for the retrograde Golgi-to-ER transport of…
Chr01.g05084.m1	4558.Sb01g042310.1	519	518	2e-302	99.8	99.8	519	0	1	1	519	1	518	1043.5	4558.Sb01g042310.1,QI,[Cytochrome p450],[Cytochrome P450]
Chr01.g03953.m1	4558.Sb01g032120.1	498	498	3.1e-212	100	100	498	0	0	1	498	1	498	743.8	4558.Sb01g032120.1,K,[WRKY],[Transcription factor],[transcription factor]
Chr01.g03933.m1	4558.Sb01g031950.1	479	396	3.8e-223	100	100	373	0	0	107	479	24	396	780	4558.Sb01g031950.1,S,[NAD dependent epimerase dehydratase family protein],[Inherit from euNOG: NAD dependent epimerase dehydratase family protein],[NAD dependent epimerase/dehydratase family],[epimerase dehydratase]
Chr01.g05700.m1	4558.Sb01g048030.1	549	549	0	100	100	549	0	0	1	549	1	549	1112.1	4558.Sb01g048030.1,Q,[Cytochrome p450],[Cytochrome P450]
Chr01.g05427.m1	4558.Sb01g045670.1	849	1007	0	100	100	849	0	0	1	849	159	1007	1719.1	4558.Sb01g045670.1,UY,[nucleoporin],[Nuclear protein 96]
Chr01.g05420.m1	4558.Sb01g045610.1	120	120	2.5e-59	100	100	120	0	0	1	120	1	120	233.8	4558.Sb01g045610.1,S,[NA]
Chr01.g01935.m1	4558.Sb08g007970.1	891	325	1.2e-158	85.5	91.4	325	47	0	567	891	1	325	566.6	4558.Sb08g007970.1,CL,[Retrotransposon protein],[Inherit from KOG: Retrotransposon protein]
Chr01.g02713.m1	39947.LOC_Os04g24590.1	1359	1992	1.6e-242	47.9	61.8	985	459	9	429	1359	507	1491	845.9	39947.LOC_Os04g24590.1,CL,[Retrotransposon protein]
Chr01.g05169.m1	4558.Sb01g043130.1	431	472	8.2e-217	89.4	89.6	472	1	1	9	431	1	472	758.8	4558.Sb01g043130.1,S,[NB-ARC domain]
Chr01.g04281.m1	39947.LOC_Os11g45240.1	915	2289	0	54.7	69.6	982	353	5	1	914	1331	2288	1076.2	39947.LOC_Os11g45240.1,CL,[Retrotransposon protein]
Chr01.g03334.m1	4558.Sb01g027050.1	522	403	2e-225	100	100	403	0	0	120	522	1	403	787.7	4558.Sb01g027050.1,E,[transporter]
Chr01.g02162.m1	4558.Sb07g028153.1	628	1288	4e-148	52.7	63.6	588	198	6	112	628	104	682	531.2	4558.Sb07g028153.1,LCJ,[Retrotransposon protein]
Chr01.g05365.m1	4558.Sb01g045060.1	335	335	9.7e-157	100	100	335	0	0	1	335	1	335	558.9	4558.Sb01g045060.1,K,[AP2],[ethylene mediated signaling pathway],[transcription factor]
Chr01.g00798.m1	4558.Sb01g006910.1	224	224	5.7e-97	100	100	224	0	0	1	224	1	224	359.8	4558.Sb01g006910.1,J,[ribosomal protein S9],[30S ribosomal protein S9],[Ribosomal protein s9],[Ribosomal protein S9]
Chr01.g05387.m1	4558.Sb01g045250.1	202	202	8.8e-113	100	100	202	0	0	1	202	1	202	412.1	4558.Sb01g045250.1,S,[LURP-one-related],[Pfam:DUF567]
Chr01.g04565.m1	4558.Sb01g037560.1	177	177	9.2e-90	100	100	177	0	0	1	177	1	177	335.5	4558.Sb01g037560.1,UO,[Tim17/Tim22/Tim23/Pmp24 family],[mitochondrial import inner membrane translocase subunit Tim17],[Mitochondrial import inner membrane translocase subunit Tim17 Tim22 Tim23 family protein]
Chr01.g05733.m2	4558.Sb01g048340.1	920	920	0	100	100	920	0	0	1	920	1	920	1654.4	4558.Sb01g048340.1,S,[Inherit from lilNOG: expressed protein],[expressed protein]
Chr01.g04659.m1	4558.Sb01g038360.1	610	610	0	100	100	610	0	0	1	610	1	610	1204.9	4558.Sb01g038360.1,HEG,[Pyruvate decarboxylase isozyme],[Pyruvate decarboxylase]
Chr01.g00782.m1	4558.Sb01g006770.1	651	679	0	93.7	94.3	679	15	1	1	651	1	679	1256.9	4558.Sb01g006770.1,T,[Serine Threonine protein kinase],[Legume lectin domain]
Chr01.g03475.m1	4558.Sb01g028080.1	258	258	2e-125	100	100	258	0	0	1	258	1	258	454.5	4558.Sb01g028080.1,S,[NA]
Chr01.g01570.m1	4558.Sb01g013660.1	378	378	1e-207	100	100	378	0	0	1	378	1	378	728.4	4558.Sb01g013660.1,P,[ZIP Zinc transporter],[zinc transporter],[transporter]
Chr01.g03496.m1	4577.GRMZM2G064653_P01	198	469	1.7e-28	49.7	59.6	161	63	3	49	194	310	467	132.1	4577.GRMZM2G064653_P01,CL,[Retrotransposon protein],[Chromo (CHRromatin Organisation MOdifier) domain]
Chr01.g05901.m1	39946.BGIOSGA011693-PA	887	921	0	69.7	78.9	895	209	9	1	887	81	921	1226.8	39946.BGIOSGA011693-PA,L,[DNA cytosine-5,-methyltransferase],[DNA (cytosine-5-)-methyltransferase],[DNA cytosine methyltransferase Zmet3]
Chr01.g03939.m1	4558.Sb01g032010.1	487	487	3.8e-271	100	100	487	0	0	1	487	1	487	939.5	4558.Sb01g032010.1,S,[Protein of unknown function (DUF620)],[expressed protein]
Chr01.g01354.m1	4558.Sb01g011720.1	170	93	7.5e-49	100	100	93	0	0	78	170	1	93	199.5	4558.Sb01g011720.1,S,[NA]
Chr01.g01008.m1	4558.Sb01g008885.1	569	568	0	100	100	568	0	0	1	568	1	568	1103.2	4558.Sb01g008885.1,PE,[nitrate transporter],[transporter],[POT family],[Nitrate transporter]
Chr01.g03185.m1	4558.Sb01g025580.1	393	394	1.8e-231	99.7	99.7	394	0	1	1	393	1	394	807.4	4558.Sb01g025580.1,QC,[alcohol dehydrogenase],[Alcohol dehydrogenase GroES-like domain]
Chr01.g01020.m1	4558.Sb01g008990.1	149	104	1.4e-43	99	99	104	1	0	46	149	1	104	181.8	4558.Sb01g008990.1,S,[NA]
Chr01.g04690.m1	4558.Sb01g038630.1	150	150	1.9e-80	100	100	150	0	0	1	150	1	150	304.3	4558.Sb01g038630.1,O,[Thioredoxin],[Protein disulfide isomerase],[cell redox homeostasis]
Chr01.g04965.m1	4558.Sb01g041190.1	942	547	1.7e-310	100	100	542	0	0	1	542	1	542	1071.2	4558.Sb01g041190.1,I,[3-ketoacyl-coa synthase],[3-ketoacyl-CoA synthase]
Chr01.g00975.m1	4558.Sb01g008560.1	72	72	4.5e-35	100	100	72	0	0	1	72	1	72	152.5	4558.Sb01g008560.1,O,[Cytochrome b-c1 complex, subunit],[Protein of unknown function (DUF2741)],[cytochrome b-c1 complex subunit],[Cytochrome b-c1 complex subunit]
Chr01.g04617.m1	4558.Sb01g037990.1	415	415	1.3e-232	100	100	415	0	0	1	415	1	415	811.2	4558.Sb01g037990.1,SO,[Programmed cell death],[programmed cell death],[programmed cell death protein]
Chr01.g02371.m1	39947.LOC_Os11g42630.1	1341	2096	4.2e-187	34.2	45	1398	473	28	309	1333	5	1328	661.8	39947.LOC_Os11g42630.1,CL,[Retrotransposon protein]
Chr01.g00876.m1	4558.Sb01g007640.1	178	461	2.8e-86	93.4	96.4	167	11	0	1	167	1	167	323.9	4558.Sb01g007640.1,CGS,[UDP-glucoronosyl and UDP-glucosyl transferase],[UDP-glucoronosyl and UDP-glucosyl transferase domain containing protein, expressed],[UDP-Glycosyltransferase],[Transferase]
Chr01.g03921.m1	4558.Sb01g031890.1	256	256	8.3e-92	100	100	256	0	0	1	256	1	256	342.8	4558.Sb01g031890.1,SK,[Zinc finger protein],[ZnF_C2H2]
Chr01.g01198.m1	4558.Sb01g010350.1	472	432	7.4e-163	100	100	316	0	0	67	382	29	344	579.7	4558.Sb01g010350.1,TS,[Family with sequence similarity 126, member],[Hyccin]
Chr01.g00502.m1	4558.Sb01g004160.1	392	339	4.1e-191	100	100	339	0	0	54	392	1	339	673.3	4558.Sb01g004160.1,S,[Peroxidase]
Chr01.g01616.m1	4558.Sb01g014090.1	431	431	1.7e-246	100	100	431	0	0	1	431	1	431	857.4	4558.Sb01g014090.1,T,[Serine Threonine protein kinase],[serine threonine-protein kinase],[CBL-interacting protein kinase],[NAF domain],[cbl-interacting protein kinase]
Chr01.g00333.m1	4558.Sb01g002580.1	936	477	9.8e-191	82.2	82.4	432	1	2	243	598	1	432	673.3	4558.Sb01g002580.1,L,[Structure-specific nuclease with 5'-flap endonuclease and 5'-3' exonuclease activities involved in DNA replication and repair. During DNA replication, cleaves the 5'-overhanging flap structure that is generated by displacement synthesis when DNA polymerase encounters the 5'-end of a downstream Okazaki fragment. It enters the flap from the 5'-end and then tracks to cleave the…
Chr01.g01296.m1	4558.Sb01g021625.1	798	1001	0	73.3	73.7	878	9	2	62	714	124	1001	1230.3	4558.Sb01g021625.1,S,[CACTA, En Spm sub-class]
Chr01.g03648.m1	4558.Sb01g029420.1	435	449	8.2e-257	96.9	96.9	449	0	1	1	435	1	449	891.7	4558.Sb01g029420.1,QP,[flavin-containing monooxygenase FMO GS-OX-like],[monooxygenase],[Monooxygenase]
Chr01.g05491.m1	4555.Si038750m	181	78	1.8e-08	59.2	66.2	71	24	2	1	68	8	76	65.5	4555.Si038750m,S,[NA]
Chr01.g05792.m1	4558.Sb01g048870.1	283	283	2.5e-129	100	100	283	0	0	1	283	1	283	467.6	4558.Sb01g048870.1,J,[50S ribosomal protein L5],[mitochondrial 54S ribosomal protein YmL7 YmL5],[This is 1 of the proteins that binds and probably mediates the attachment of the 5S RNA into the large ribosomal subunit, where it forms part of the central protuberance. In the 70S ribosome it contacts protein S13 of the 30S subunit (bridge B1b), connecting the 2 subunits]
Chr01.g03508.m1	4577.GRMZM2G361902_P01	293	232	1.5e-60	86.7	89.6	135	17	1	159	293	99	232	239.2	4577.GRMZM2G361902_P01,O,[finger protein],[zinc ion binding],[Zinc finger, C3HC4 type (RING finger)],[zinc finger]
Chr01.g04703.m1	4558.Sb01g038760.1	250	250	1.2e-140	100	100	250	0	0	1	250	1	250	505	4558.Sb01g038760.1,P,[peroxidase],[Bifunctional enzyme with both catalase and broad- spectrum peroxidase activity (By similarity)],[ascorbate peroxidase],[Ascorbate Peroxidase]
Chr01.g05031.m1	4558.Sb01g041830.1	1167	1167	0	99.1	99.1	1167	10	0	1	1167	1	1167	2078.5	4558.Sb01g041830.1,S,[NA]
Chr01.g05109.m1	4558.Sb01g042540.1	1061	1112	0	100	100	1042	0	0	1	1042	1	1042	2055.4	4558.Sb01g042540.1,S,[Inherit from KOG: serine threonine kinase 11 interacting protein],[NA],[serine threonine kinase 11 interacting protein]
Chr01.g01407.m1	4558.Sb01g012200.1	334	334	3.4e-170	100	100	334	0	0	1	334	1	334	603.6	4558.Sb01g012200.1,K,[homeobox],[KNOX1 domain ]
Chr01.g04198.m1	4577.GRMZM2G063498_P01	494	485	7.2e-209	89.6	91.8	490	45	2	5	494	2	485	732.6	4577.GRMZM2G063498_P01,SP,[protein LTV1 homolog],[LTV1 homolog (S. cerevisiae)],[Inherit from strNOG: protein LTV1 homolog]
Chr01.g01540.m1	4558.Sb01g013360.1	388	440	6.6e-234	95.8	96.3	402	3	1	1	388	39	440	815.5	4558.Sb01g013360.1,G,[beta-glucosidase]
Chr01.g02067.m1	4577.GRMZM2G039542_P01	320	117	1.7e-22	90.5	93.7	63	6	0	135	197	1	63	112.8	4577.GRMZM2G039542_P01,S,[succinate dehydrogenase subunit 3]
Chr01.g01536.m1	4558.Sb01g013310.1	345	348	4.4e-189	98	98	345	7	0	1	345	4	348	666.4	4558.Sb01g013310.1,F,[Cytosolic 5'-nucleotidase],[5'-nucleotidase, cytosolic],[cytosolic 5-nucleotidase],[Pyrimidine 5'-nucleotidase (UMPH-1)]
Chr01.g02119.m1	3847.GLYMA15G21480.1	657	1869	5.8e-190	51.8	67.4	631	289	6	1	625	96	717	670.2	3847.GLYMA15G21480.1,S,[CACTA, En Spm sub-class]
Chr01.g02299.m1	4558.Sb01g020080.1	490	489	9.1e-297	100	100	489	0	0	2	490	1	489	1024.6	4558.Sb01g020080.1,GMWS,[Exostosin family],[exostosin family],[Exostosin]
Chr01.g01835.m1	4558.Sb01g016180.1	634	653	1.2e-304	91.1	91.1	576	1	1	109	634	78	653	1051.2	4558.Sb01g016180.1,SU,[PPR repeat],[Pentatricopeptide repeat-containing protein]
Chr01.g00109.m1	4558.Sb01g000410.1	343	343	1.5e-96	100	100	343	0	0	1	343	1	343	359	4558.Sb01g000410.1,PS,[Heavy-metal-associated domain],[Heavy metal-associated domain containing protein],[heavy metal transport detoxification protein],[heavy-metal-associated domain-containing protein],[Heavy-metal-associated domain-containing protein],[Heavy-metal-associated domain--containing protein]
Chr01.g01043.m1	4555.Si034067m	1000	1000	0	97.5	98.5	1000	25	0	1	1000	1	1000	1911	4555.Si034067m,P,[Cation transporting ATPase, C-terminus],[calcium-transporting ATPase 3, endoplasmic],[ATPase CA transporting],[P-type atpase]
Chr01.g01459.m1	4558.Sb01g012680.1	739	739	0	100	100	739	0	0	1	739	1	739	1477.2	4558.Sb01g012680.1,J,[threonyl-tRNA synthetase],[TGS domain],[tRNA_SAD],[Threonyl-trna synthetase],[threonine-tRNA ligase activity]
Chr01.g05138.m1	4558.Sb01g042820.1	747	511	3.2e-216	91.8	91.8	502	0	1	1	461	1	502	757.7	4558.Sb01g042820.1,ZS,[Myosin II heavy chain-like]
Chr01.g02767.m1	4558.Sb01g023740.1	484	484	7.6e-288	100	100	484	0	0	1	484	1	484	995	4558.Sb01g023740.1,E,[aminotransferase],[Aminotransferase class I and II],[alanine aminotransferase]
Chr01.g02061.m1	4558.Sb01g018230.1	394	394	2.8e-216	99.7	99.7	394	1	0	1	394	1	394	756.9	4558.Sb01g018230.1,QS,[protochlorophyllide reductase B],[Dehydrogenase],[Protochlorophyllide reductase],[Dehydrogenase reductase],[Protochlorophyllide reductase B]
Chr01.g05397.m1	4558.Sb01g045370.1	374	374	2.7e-200	100	100	374	0	0	1	374	1	374	703.7	4558.Sb01g045370.1,O,[E3 Ubiquitin ligase],[mitochondrial ubiquitin ligase activator of nfkb 1-like],[Mitochondrial E3 ubiquitin protein ligase 1]
Chr01.g04991.m1	4558.Sb01g041400.1	658	658	0	100	100	658	0	0	1	658	1	658	1300.4	4558.Sb01g041400.1,T,[STYKc],[Serine Threonine protein kinase],[Kinase family],[kinase family]
Chr01.g01966.m1	4558.Sb01g017350.1	277	387	1.4e-153	99.6	100	276	1	0	2	277	112	387	548.1	4558.Sb01g017350.1,S,[Plant organelle RNA recognition domain]
Chr01.g01944.m1	4558.Sb01g017226.1	444	451	2.7e-146	92.1	92.7	302	10	2	125	426	1	288	524.6	4558.Sb01g017226.1,S,[protein BPS1, chloroplastic-like],[UPF0496 protein 4],[Protein of unknown function (DUF793)]
Chr01.g03694.m1	4558.Sb01g029960.1	113	313	1.1e-51	99.1	100	113	1	0	1	113	1	113	208.4	4558.Sb01g029960.1,QS,[Dehydrogenase],[KR domain],[Dehydrogenase reductase]
Chr01.g05068.m1	4577.GRMZM2G139141_P01	446	453	3.3e-197	82	88.2	440	70	2	2	436	7	442	693.7	4577.GRMZM2G139141_P01,SU,[Pentatricopeptide repeat-containing protein],[PPR repeat]
Chr01.g01644.m1	4558.Sb03g032960.1	621	878	1.8e-278	61.1	64.4	881	80	7	1	621	1	878	964.1	4558.Sb03g032960.1,S,[MULE transposase domain],[Source UniProtKB]
Chr01.g00240.m1	4558.Sb01g001680.1	384	289	2.2e-144	100	100	265	0	0	120	384	25	289	518.1	4558.Sb01g001680.1,S,[RNA-binding protein containing a PIN domain],[Tetracycline resistance protein],[Pfam:DUF901]
Chr01.g00758.m1	4577.GRMZM2G131358_P01	184	61	1.7e-22	86.9	93.4	61	8	0	124	184	1	61	112.1	4577.GRMZM2G131358_P01,S,[NA]
Chr01.g02127.m1	4558.Sb01g018750.1	214	214	6e-120	100	100	214	0	0	1	214	1	214	436	4558.Sb01g018750.1,S,[GRAM],[GEM-like protein]
Chr01.g04165.m1	4558.Sb01g033920.1	200	200	2.9e-52	100	100	128	0	0	1	128	1	128	211.1	4558.Sb01g033920.1,S,[NA]
Chr01.g03688.m1	4558.Sb01g029880.1	266	266	4.3e-160	100	100	266	0	0	1	266	1	266	569.7	4558.Sb01g029880.1,G,[May aid fertilization by loosening the cell wall of the stigma and style, thereby facilitating penetration of the pollen tube. Acts selectively on grass cell walls, which are relatively poor in pectins and xyloglucans and rich in glucuronoarabinoxylans and (1-3),(1-4)-beta-D-glucans, when compared with cell walls of other angiosperms, including other monocots]
Chr01.g01360.m1	4558.Sb01g011780.1	253	253	1.8e-131	100	100	253	0	0	1	253	1	253	474.6	4558.Sb01g011780.1,S,[HPP family],[integral membrane HPP family protein]
Chr01.g03853.m1	4558.Sb01g031280.1	474	586	3.6e-234	79.9	80.2	536	8	3	3	459	37	551	816.6	4558.Sb01g031280.1,G,[alpha,alpha-trehalase activity],[trehalase],[alpha,alpha-trehalase (EC 3.2.1.28)]
Chr01.g04280.m1	4558.Sb03g024033.1	908	894	3.3e-268	72	75.9	927	175	8	1	908	1	861	930.6	4558.Sb03g024033.1,S,[NA]
Chr01.g03772.m1	4558.Sb01g030580.1	160	160	7.2e-94	100	100	160	0	0	1	160	1	160	349	4558.Sb01g030580.1,O,[SUMO-conjugating enzyme],[Ubiquitin-conjugating enzyme],[ubiquitin-conjugating enzyme]
Chr01.g05467.m1	4558.Sb01g046015.1	438	438	6.5e-262	100	100	438	0	0	1	438	1	438	908.7	4558.Sb01g046015.1,SJ,[Kelch motif],[Kelch repeat-containing F-box family protein],[F-box kelch-repeat protein],[F-box Kelch-repeat protein]
Chr01.g01386.m1	4558.Sb01g012050.1	640	640	0	100	100	640	0	0	1	640	1	640	1322	4558.Sb01g012050.1,H,[ThiC family],[Thiamine biosynthesis protein ThiC],[thiamine diphosphate biosynthetic process]
Chr01.g00229.m1	4558.Sb01g001570.1	452	693	2.7e-255	93.3	94.1	477	7	1	1	452	217	693	886.7	4558.Sb01g001570.1,SU,[PPR repeat],[Pentatricopeptide repeat-containing protein]
Chr01.g04843.m1	4558.Sb01g040020.1	380	380	4e-207	100	100	380	0	0	1	380	1	380	726.5	4558.Sb01g040020.1,TS,[Variant SH3 domain],[SH3 domain]
Chr01.g03890.m1	4558.Sb01g031610.1	533	533	6.4e-296	100	100	533	0	0	1	533	1	533	1021.9	4558.Sb01g031610.1,Q,[Cytochrome p450],[Cytochrome P450]
Chr01.g04791.m1	4558.Sb06g004067.1	699	908	1.5e-135	40.8	42.4	845	31	4	63	547	173	908	489.6	4558.Sb06g004067.1,CL,[Retrotransposon protein]
Chr01.g00913.m1	4558.Sb01g007960.1	398	398	1.9e-236	100	100	398	0	0	1	398	1	398	823.9	4558.Sb01g007960.1,GQ,[strictosidine synthase],[SMP-30 gluconolaconase LRE domain protein],[Strictosidine synthase]
Chr01.g05379.m1	4558.Sb01g045180.1	201	201	1.7e-103	100	100	201	0	0	1	201	1	201	381.3	4558.Sb01g045180.1,S,[Divergent CCT motif],[jasmonate ZIM domain-containing protein]
Chr01.g04661.m1	4558.Sb01g038380.1	539	629	2.3e-232	91.9	91.9	581	5	1	1	539	49	629	810.8	4558.Sb01g038380.1,O,[DnaJ domain],[DNAj domain protein],[DNAj (Hsp40) homolog, subfamily B, member]
Chr01.g05710.m1	4558.Sb01g048130.1	327	327	9.4e-149	100	100	327	0	0	1	327	1	327	532.3	4558.Sb01g048130.1,S,[nac domain],[No apical meristem (NAM) protein],[(No apical meristem) protein]
Chr01.g01143.m1	4555.Si036200m	377	377	4.5e-219	100	100	377	0	0	1	377	1	377	766.1	4555.Si036200m,Z,[Actins are highly conserved proteins that are involved in various types of cell motility and are ubiquitously expressed in all eukaryotic cells],[Actin-related protein]
Chr01.g03467.m1	4558.Sb01g028000.1	950	894	0	99	99.1	888	9	0	63	950	7	894	1374.8	4558.Sb01g028000.1,S,[NA]
Chr01.g03042.m1	39947.LOC_Os09g31930.1	692	681	7.3e-151	72.1	82.8	366	94	2	1	365	240	598	540.4	39947.LOC_Os09g31930.1,CL,[Retrotransposon protein]
Chr01.g02752.m1	39947.LOC_Os05g34370.1	686	572	1.2e-20	28.2	43.1	255	135	4	125	336	5	254	107.8	39947.LOC_Os05g34370.1,S,[Retrotransposon protein]
Chr01.g02955.m1	4558.Sb0012s021070.1	255	217	4.6e-74	100	100	145	0	0	111	255	73	217	283.9	4558.Sb0012s021070.1,SU,[GTP-binding Protein],[ras-related protein],[RAB]
Chr01.g04113.m1	4558.Sb01g033510.1	417	387	5.8e-111	99.1	99.4	352	3	0	66	417	36	387	407.1	4558.Sb01g033510.1,O,[finger protein],[Zinc finger, C3HC4 type (RING finger)],[zinc ion binding]
Chr01.g05692.m1	4558.Sb01g047950.1	465	465	2.2e-244	100	100	465	0	0	1	465	1	465	850.5	4558.Sb01g047950.1,SE,[Ankyrin repeat domain-containing protein],[Ankyrin Repeat],[Ankyrin repeat]
Chr01.g03528.m1	4577.GRMZM2G144841_P01	123	123	6.7e-47	95.1	95.9	123	6	0	1	123	1	123	192.6	4577.GRMZM2G144841_P01,S,[NA]
Chr01.g04426.m1	4558.Sb01g036220.1	331	343	3.3e-133	99.4	99.7	322	2	0	1	322	1	322	480.7	4558.Sb01g036220.1,S,[Inherit from NOG: PRC-barrel domain protein],[PRC-barrel domain protein],[PRC-barrel domain]
Chr01.g01460.m1	4558.Sb01g012690.1	178	178	8e-102	100	100	178	0	0	1	178	1	178	375.6	4558.Sb01g012690.1,U,[Trafficking protein particle complex subunit],[trafficking protein particle complex]
Chr01.g03239.m1	4558.Sb01g026245.1	249	206	9.5e-109	90	90	229	0	1	21	249	1	206	399.1	4558.Sb01g026245.1,O,[ubiquitin]
Chr01.g03430.m1	4558.Sb02g015750.1	517	590	4.2e-74	44.6	48.2	415	84	4	100	420	1	363	285	4558.Sb02g015750.1,S,[Putative gypsy type transposon]
Chr01.g04046.m1	4558.Sb01g033020.1	228	228	7.6e-121	100	100	228	0	0	1	228	1	228	439.1	4558.Sb01g033020.1,S,[TIFY],[jasmonate ZIM domain-containing protein]
Chr01.g01774.m1	3847.GLYMA20G29520.1	142	142	6.3e-49	84.5	85.9	142	22	0	1	142	1	142	199.5	3847.GLYMA20G29520.1,K,[DNA-directed RNA polymerases I, II, and III],[DNA-directed RNA polymerases I, II and III],[Promotes RNA polymerase assembly. Latches the N- and C- terminal regions of the beta' subunit thereby facilitating its interaction with the beta and alpha subunits (By similarity)]
Chr01.g00867.m1	4558.Sb01g007550.1	1098	729	0	98	98.1	743	1	1	1	743	1	729	1445.6	4558.Sb01g007550.1,UPT,[Potassium voltage-gated channel, subfamily H (Eag-related), member],[Cyclic nucleotide-binding domain],[cyclic nucleotide-gated ion channel]
Chr01.g00192.m1	4558.Sb01g001180.1	382	617	6.3e-221	100	100	382	0	0	1	382	236	617	772.3	4558.Sb01g001180.1,Q,[Cytochrome p450],[Cytochrome P450],[cytochrome P450]
Chr01.g04980.m1	4558.Sb01g041320.1	493	556	2.2e-221	88.7	88.7	556	0	1	1	493	1	556	774.2	4558.Sb01g041320.1,I,[Acyl CoA binding protein],[acyl-coa binding],[Acyl-CoA binding domain containing]
Chr01.g01630.m1	4558.Sb01g014250.1	674	535	1e-306	99.6	99.6	535	2	0	140	674	1	535	1058.1	4558.Sb01g014250.1,O,[RING finger protein],[RING finger) protein],[IBR domain]
Chr01.g02286.m1	4558.Sb01g019980.1	416	302	8.3e-166	100	100	302	0	0	93	394	1	302	589.3	4558.Sb01g019980.1,K,[transcription factor],[Transcription factor],[Transcriptional activator that acts as floral inducer to promote short-day (SD) flowering pathway. Activates Hd3a and other FT-like genes independently from Hd1. May also activate MADS-box transcription factors involved in flowering regulation]
Chr01.g01923.m1	4558.Sb01g017090.1	127	93	6.5e-37	94.6	94.6	93	5	0	35	127	1	93	159.5	4558.Sb01g017090.1,S,[NA]
Chr01.g00721.m1	4558.Sb06g010640.1	884	225	1.1e-10	50.7	57.5	73	35	1	66	137	43	115	75.1	4558.Sb06g010640.1,S,[Putative gypsy type transposon]
Chr01.g01796.m1	4558.Sb01g015780.1	93	92	2.5e-38	97.8	97.8	93	1	1	1	93	1	92	163.7	4558.Sb01g015780.1,S,[NA]
Chr01.g05359.m1	4558.Sb05g000983.1	1051	855	0	85.5	88.4	829	120	0	1	829	1	829	1216.1	4558.Sb05g000983.1,S,[NA]
Chr01.g00092.m1	4555.Si036810m	368	300	8.8e-111	83.9	88.4	249	21	2	138	368	53	300	406.4	4555.Si036810m,O,[Glutathione S-transferase],[glutathione s-transferase],[glutathione Stransferase],[Glutathione S-transferase, N-terminal domain]
Chr01.g00224.m1	4558.Sb01g001550.1	519	519	2.5e-297	100	100	519	0	0	1	519	1	519	1026.5	4558.Sb01g001550.1,T,[Serine threonine protein phosphatase 2A 59 kDa regulatory subunit B'],[Serine threonine protein phosphatase 2A],[serine threonine protein phosphatase 2A 59 kDa regulatory subunit B' gamma],[Protein phosphatase 2A regulatory B subunit (B56 family)],[Protein phosphatase 2, regulatory subunit B]
Chr01.g05321.m1	4558.Sb01g044680.1	277	207	3.7e-85	100	100	204	0	0	74	277	4	207	320.9	4558.Sb01g044680.1,O,[zinc ion binding],[Zinc finger, C3HC4 type (RING finger)],[whole genome shotgun sequence]
Chr01.g04266.m1	4558.Sb01g034875.1	1463	1470	0	100	100	1205	0	0	59	1263	21	1225	2195.6	4558.Sb01g034875.1,KS,[RPR],[PC4 and SFRS1 interacting protein 1],[PWWP domain containing protein, expressed]
Chr01.g05021.m1	4558.Sb01g041700.1	490	490	4.2e-286	100	100	490	0	0	1	490	1	490	989.2	4558.Sb01g041700.1,E,[Glutamate decarboxylase],[decarboxylase],[glutamate decarboxylase],[Pyridoxal-dependent decarboxylase conserved domain]
Chr01.g03258.m1	4558.Sb01g026390.1	1007	1007	0	92.2	95.3	1007	79	0	1	1007	1	1007	1854	4558.Sb01g026390.1,G,[Glycosyl hydrolases family 38 C-terminal domain],[mannosidase alpha class],[Glycosyl hydrolase family 38 protein],[Mannosidase alpha class]
Chr01.g02746.m1	4558.Sb01g023330.1	186	186	8.4e-86	100	100	186	0	0	1	186	1	186	322.4	4558.Sb01g023330.1,S,[Divergent CCT motif]
Chr01.g05671.m1	4558.Sb01g047736.1	282	228	1.8e-135	100	100	228	0	0	41	268	1	228	488	4558.Sb01g047736.1,S,[Protein of unknown function (DUF1618)]
Chr01.g05589.m3	4558.Sb01g047080.1	556	580	1.4e-301	99.6	99.8	554	2	0	3	556	27	580	1040.8	4558.Sb01g047080.1,P,[arsenical pump membrane protein],[oculocutaneous albinism II],[Citrate transporter],[transporter],[Arsenical pump membrane protein]
Chr01.g05753.m1	4558.Sb01g048510.1	72	218	1.4e-15	92.6	94.4	54	4	0	1	54	1	54	87.8	4558.Sb01g048510.1,MOS,[Glycosylphosphatidylinositol anchor biosynthesis protein 11],[phosphatidylinositol glycan anchor biosynthesis, class F],[biosynthesis protein]
Chr01.g01265.m1	4558.Sb01g010900.1	468	459	8.5e-244	99.6	99.6	447	2	0	9	455	1	447	848.6	4558.Sb01g010900.1,CGS,[UDP-glucoronosyl and UDP-glucosyl transferase],[UDP-Glycosyltransferase],[Transferase]
Chr01.g04736.m1	4558.Sb01g039030.1	567	567	4.9e-286	100	100	567	0	0	1	567	1	567	989.2	4558.Sb01g039030.1,SE,[Ankyrin repeat],[Ankyrin Repeat],[Ankyrin repeat-containing protein],[ankyrin repeat-containing protein]
Chr01.g03081.m1	4558.Sb05g016840.1	548	836	1.7e-81	72.9	77.6	210	26	1	123	301	205	414	309.7	4558.Sb05g016840.1,S,[Retrotransposon protein]
Chr01.g00414.m1	4558.Sb01g003300.1	145	146	1.9e-72	97.9	98.6	146	2	1	1	145	1	146	277.7	4558.Sb01g003300.1,KS,[ZnF_C2H2],[Zinc finger protein]
Chr01.g05408.m1	4558.Sb01g045490.1	1029	335	8.1e-162	99.4	99.4	335	2	0	695	1029	1	335	577.4	4558.Sb01g045490.1,CS,[Solute carrier family 25 member],[solute carrier family 25 member 44-like],[Mitochondrial carrier protein]
Chr01.g03901.m1	4577.GRMZM2G028914_P01	651	651	0	93.4	95.7	651	43	0	1	651	1	651	1192.2	4577.GRMZM2G028914_P01,M,[Mechanosensitive ion channel],[Ion channel],[ion channel]
Chr01.g00530.m1	15368.BRADI1G04810.1	144	522	3.5e-47	60.3	75.3	146	56	2	1	144	271	416	193.7	15368.BRADI1G04810.1,P,[pheophorbide a oxygenase],[rieske 2fe-2S domain-containing protein]
Chr01.g00920.m1	4558.Sb01g008030.1	1261	703	0	100	100	642	0	0	620	1261	62	703	1310	4558.Sb01g008030.1,G,[Glycosyl hydrolase family 3 N terminal domain],[lysosomal beta glucosidase-like],[Lysosomal beta],[hydrolase family 3]
Chr01.g00802.m1	4558.Sb01g006950.1	159	159	6.4e-66	100	100	159	0	0	1	159	1	159	256.1	4558.Sb01g006950.1,S,[CASP-like protein]
Chr01.g02240.m1	4558.Sb05g016840.1	488	836	9e-204	61.9	65.4	638	55	5	1	488	103	702	715.7	4558.Sb05g016840.1,S,[Retrotransposon protein]
Chr01.g00838.m1	4558.Sb01g007280.1	294	294	5.7e-169	100	100	294	0	0	1	294	1	294	599.4	4558.Sb01g007280.1,SE,[prolyl 4-hydroxylase],[P4Hc]
Chr01.g01264.m1	4558.Sb01g010890.1	274	274	8.5e-151	100	100	274	0	0	1	274	1	274	538.9	4558.Sb01g010890.1,S,[TFIIS helical bundle-like domain]
Chr01.g03735.m1	4558.Sb01g030290.1	524	524	6.1e-291	100	100	524	0	0	1	524	1	524	1005.4	4558.Sb01g030290.1,T,[STYKc],[Serine threonine-protein kinase],[serine threonine-protein kinase]
Chr01.g04315.m1	4558.Sb01g035290.1	550	550	3.2e-258	100	100	481	0	0	1	481	1	481	896.7	4558.Sb01g035290.1,AJ,[Nucleolar protein]
Chr01.g01945.m1	4558.Sb01g017230.1	301	301	6.6e-165	100	100	301	0	0	1	301	1	301	585.9	4558.Sb01g017230.1,GP,[Aquaporin],[transporter activity],[Aquaporins facilitate the transport of water and small neutral solutes across cell membranes (By similarity)],[Channel that permits osmotically driven movement of water in both directions. It is involved in the osmoregulation and in the maintenance of cell turgor during volume expansion in rapidly growing cells. It mediates rapid entry or …
Chr01.g05155.m1	4558.Sb01g042970.1	438	438	2.7e-260	100	100	438	0	0	1	438	1	438	903.3	4558.Sb01g042970.1,S,[Protein of unknown function (DUF1618)]
Chr01.g03317.m1	4558.Sb01g026920.1	469	486	7e-121	99.1	99.1	219	2	0	1	219	1	219	440.3	4558.Sb01g026920.1,AS,[U1 small nuclear ribonucleoprotein 70],[Small nuclear ribonucleoprotein],[U1 small nuclear ribonucleoprotein],[Rna-binding protein]
Chr01.g01310.m1	4555.Si021389m	682	680	0	94.3	95.2	682	37	2	1	682	1	680	1213.7	4555.Si021389m,O,[stromal 70 kDa heat shock-related protein],[heat shock],[Heat shock protein],[MreB/Mbl protein]
Chr01.g00501.m1	4558.Sb01g004140.1	1208	598	1.4e-293	85.8	86.7	648	22	6	581	1208	1	598	1015.4	4558.Sb01g004140.1,J,[Dimethylates a single guanine residue at position 26 of a number of tRNAs using S-adenosyl-L-methionine as donor of the methyl groups (By similarity)],[tRNA methyltransferase]
Chr01.g00087.m1	4558.Sb05g016840.1	412	836	6.6e-99	47.1	50.1	495	44	4	21	297	200	694	367.1	4558.Sb05g016840.1,S,[Retrotransposon protein]
Chr01.g01810.m1	39947.LOC_Os12g13780.1	453	732	3.4e-165	46.9	54	733	103	4	1	448	1	732	587.4	39947.LOC_Os12g13780.1,CL,[Retrotransposon protein]
Chr01.g01759.m1	4558.Sb05g007803.1	796	686	2e-261	74	80.2	612	84	2	8	619	150	686	907.9	4558.Sb05g007803.1,S,[CACTA, En Spm sub-class]
Chr01.g05601.m1	4558.Sb01g047200.1	1496	936	0	93.7	93.8	949	2	2	1	926	1	914	1596.6	4558.Sb01g047200.1,TS,[domain--containing protein],[DENN],[DENN (AEX-3) domain-containing protein],[Domain-Containing protein],[DENN domain containing protein, expressed],[DENN domain containing protein]
Chr01.g02764.m1	4555.Si033926m	1319	1317	0	87	90.3	1327	154	9	1	1319	1	1317	1579.7	4555.Si033926m,S,[Spt20 family],[Inherit from lilNOG: Spt20 family]
Chr01.g00895.m1	4558.Sb01g007770.1	133	133	5.5e-71	100	100	133	0	0	1	133	1	133	272.7	4558.Sb01g007770.1,CI,[Cytochrome b5],[Cytochrome b5-like Heme/Steroid binding domain],[cytochrome b5],[Cytochrome]
Chr01.g01380.m1	4558.Sb01g011970.1	356	354	3.9e-164	99.7	99.7	354	1	0	3	356	1	354	583.6	4558.Sb01g011970.1,K,[homeobox],[Pfam:Coprinus_mating]
Chr01.g00345.m1	39947.LOC_Os02g58780.1	404	1379	1.7e-75	49.3	61.9	339	167	4	37	371	37	374	289.3	39947.LOC_Os02g58780.1,S,[Retrotransposon protein]
Chr01.g02121.m1	4558.Sb01g018710.1	331	335	5.1e-158	86.3	87.8	336	40	3	1	331	1	335	563.1	4558.Sb01g018710.1,SD,[meprin and TRAF homology domain-containing protein MATH domain-containing protein]
Chr01.g02033.m1	4558.Sb01g017900.1	370	370	7.5e-118	100	100	370	0	0	1	370	1	370	429.9	4558.Sb01g017900.1,S,[NA]
Chr01.g00199.m1	4558.Sb01g001240.1	498	505	8.7e-263	100	100	478	0	0	1	478	1	478	911.8	4558.Sb01g001240.1,BV,[Mate efflux family protein],[MatE]
Chr01.g05096.m1	4558.Sb01g042420.1	573	817	1.4e-311	85.6	85.6	658	0	1	1	563	1	658	1074.7	4558.Sb01g042420.1,SU,[pentatricopeptide repeat-containing protein At5g08310],[PPR repeat],[Pentatricopeptide repeat-containing protein]
Chr01.g02709.m1	4558.Sb04g024215.1	1002	1212	0	54.9	69.4	1048	415	6	3	1000	141	1180	1165.6	4558.Sb04g024215.1,S,[Reverse transcriptase (RNA-dependent DNA polymerase)]
Chr01.g02145.m1	4558.Sb01g018880.1	228	219	5.3e-82	100	100	219	0	0	1	219	1	219	310.1	4558.Sb01g018880.1,S,[NA]
Chr01.g00610.m1	4558.Sb01g005140.1	302	340	1.2e-126	100	100	296	0	0	1	296	1	296	458.8	4558.Sb01g005140.1,E,[tryptophan synthase],[The alpha subunit is responsible for the aldol cleavage of indoleglycerol phosphate to indole and glyceraldehyde 3- phosphate (By similarity)]
Chr01.g05111.m1	4558.Sb01g042560.1	469	502	1.3e-268	100	100	469	0	0	1	469	34	502	931	4558.Sb01g042560.1,G,[glucan endo-1-3-beta-glucosidase],[Glucan endo-1,3-beta-glucosidase],[glucan endo-1,3-beta-glucosidase],[X8 domain]
Chr01.g04717.m1	4558.Sb01g038870.1	331	331	4.1e-99	100	100	331	0	0	1	331	1	331	367.5	4558.Sb01g038870.1,S,[NA]
Chr01.g05125.m1	4558.Sb01g042680.1	324	639	2e-151	97.8	98.6	279	6	0	1	279	352	630	541.2	4558.Sb01g042680.1,O,[Hsp70 protein],[heat shock],[heat- shock],[Heat shock protein]
Chr01.g04320.m1	4558.Sb01g035340.1	181	181	9.5e-34	100	100	181	0	0	1	181	1	181	149.4	4558.Sb01g035340.1,S,[NA]
Chr01.g03155.m1	39947.LOC_Os11g42630.1	885	2096	1.3e-91	33.4	46.8	757	299	20	4	689	5	627	344	39947.LOC_Os11g42630.1,CL,[Retrotransposon protein]
Chr01.g04274.m1	4558.Sb01g034950.1	951	951	0	100	100	951	0	0	1	951	1	951	1899.8	4558.Sb01g034950.1,ZS,[Villin headpiece domain],[villin-2-like],[capping protein (actin filament) gelsolin-like]
Chr01.g03665.m1	4558.Sb01g005015.1	1013	1005	8.2e-143	84.8	87.6	434	66	0	1	434	1	434	514.2	4558.Sb01g005015.1,CL,[Retrotransposon protein],[Integrase core domain]
Chr01.g05334.m1	4558.Sb01g044800.1	233	233	2.3e-120	100	100	233	0	0	1	233	1	233	437.6	4558.Sb01g044800.1,U,[modifier of rudimentary protein, expressed],[vacuolar protein-sorting-associated protein 37 homolog],[vacuolar protein sorting 37 homolog]
Chr01.g01063.m1	4558.Sb01g009370.1	585	585	1.1e-280	100	100	585	0	0	1	585	1	585	971.5	4558.Sb01g009370.1,M,[Inherit from COG: Membrane-associated zinc metalloprotease],[Membrane-associated zinc metalloprotease]
Chr01.g05640.m1	4558.Sb02g005700.1	343	700	5.7e-104	65	67.5	317	27	6	92	325	215	530	383.6	4558.Sb02g005700.1,G,[Folate receptor family],[HHIP-like],[Dehydrogenase]
Chr01.g04763.m1	4558.Sb01g039300.1	275	139	5.4e-73	100	100	138	0	0	138	275	2	139	280.4	4558.Sb01g039300.1,ZS,[ADF],[actin-depolymerizing factor]
Chr01.g02172.m1	4558.Sb01g019070.1	471	471	1.6e-226	100	100	471	0	0	1	471	1	471	791.2	4558.Sb01g019070.1,UZS,[SPFH domain / Band 7 family],[Band 7 protein],[Flotillin],[May act as a scaffolding protein within caveolar membranes, functionally participating in formation of caveolae or caveolae-like vesicles (By similarity)]
Chr01.g00848.m1	4558.Sb01g007380.1	498	498	2e-283	100	100	498	0	0	1	498	1	498	980.3	4558.Sb01g007380.1,S,[zinc finger],[zinc ion binding],[Zinc finger protein],[Zpr1]
Chr01.g00490.m1	4558.Sb01g004020.1	1806	790	9.1e-286	99.7	99.8	660	2	0	547	1206	128	787	989.9	4558.Sb01g004020.1,S,[NA]
Chr01.g03263.m1	4555.Si034056m	893	1013	0	86.1	91.2	842	112	3	29	867	30	869	1485.7	4555.Si034056m,G,[Glycosyl hydrolases family 38 C-terminal domain],[mannosidase alpha class],[Glycosyl hydrolase family 38 protein],[Mannosidase alpha class]
Chr01.g03114.m1	39947.LOC_Os11g42630.1	962	2096	4.4e-146	35.9	50.1	1006	487	24	4	922	5	939	525	39947.LOC_Os11g42630.1,CL,[Retrotransposon protein]
Chr01.g04771.m1	4558.Sb01g039380.1	139	139	2.8e-73	100	100	139	0	0	1	139	1	139	280.4	4558.Sb01g039380.1,S,[glyoxalase bleomycin resistance protein dioxygenase],[Glyoxalase/Bleomycin resistance protein/Dioxygenase superfamily]
Chr01.g02877.m1	4533.OB0273G10010.1	129	1403	9.3e-07	81.2	93.8	32	6	0	76	107	716	747	59.3	4533.OB0273G10010.1,CL,[Retrotransposon protein]
Chr01.g01153.m1	4558.Sb01g010090.1	314	314	2.6e-180	99.4	99.4	314	2	0	1	314	1	314	637.1	4558.Sb01g010090.1,OA,[(Membrane-Associated Ring finger (C3HC4))],[zinc finger],[Zinc finger, C3HC4 type family protein],[RINGv]
Chr01.g00589.m1	4558.Sb01g004960.1	795	505	1.2e-250	100	100	438	0	0	358	795	68	505	872.1	4558.Sb01g004960.1,ZSJ,[GTP1/OBG],[GTP-binding protein],[An essential GTPase which binds GTP, GDP and possibly (p)ppGpp with moderate affinity, with high nucleotide exchange rates and a fairly low GTP hydrolysis rate (By similarity). It may play a role in control of the cell cycle, stress response, ribosome biogenesis and in those bacteria that undergo differentiation, in morphogenesis control]
Chr01.g05750.m1	4558.Sb01g048480.1	934	934	0	100	100	934	0	0	1	934	1	934	1818.9	4558.Sb01g048480.1,KJ,[3'-5' exoribonuclease that releases 5'-nucleoside monophosphates and is involved in maturation of structured RNAs (By similarity)],[DIS3 mitotic control homolog (S],[exosome complex exonuclease],[PINc]
Chr01.g03740.m1	4558.Sb02g038100.1	380	284	5.3e-34	54.3	59.9	197	54	6	169	349	92	268	151.4	4558.Sb02g038100.1,T,[Phosphatase],[PHOsphatase]
Chr01.g01438.m1	4558.Sb01g012490.1	360	360	1.1e-145	100	100	360	0	0	1	360	1	360	522.3	4558.Sb01g012490.1,S,[NA]
Chr01.g05416.m1	4558.Sb01g045570.1	415	415	1e-232	100	100	415	0	0	1	415	1	415	811.6	4558.Sb01g045570.1,AS,[RNA recognition motif. (a.k.a. RRM, RBD, or RNP domain)],[Rna-binding protein],[RNA binding protein]
Chr01.g03014.m1	4558.Sb05g016840.1	549	836	4.5e-111	50.7	54.6	469	64	3	248	549	244	712	407.9	4558.Sb05g016840.1,S,[Retrotransposon protein]
Chr01.g00183.m1	4558.Sb01g001100.1	225	158	4.2e-79	100	100	158	0	0	68	225	1	158	300.4	4558.Sb01g001100.1,K,[transcription factor BTF3],[Component of the nascent polypeptide-associated complex (NAC), a dynamic component of the ribosomal exit tunnel, protecting the emerging polypeptides from interaction with other cytoplasmic proteins to ensure appropriate nascent protein targeting (By similarity). The NAC complex also promotes mitochondrial protein import by enhancing productive ri…
Chr01.g03364.m1	4558.Sb01g027380.1	461	461	1.3e-252	100	100	461	0	0	1	461	1	461	877.9	4558.Sb01g027380.1,S,[Transferase family]
Chr01.g00726.m1	4558.Sb01g006230.1	234	204	4.1e-61	100	100	204	0	0	31	234	1	204	240.7	4558.Sb01g006230.1,S,[NA]
Chr01.g01127.m1	4558.Sb02g040550.1	294	375	3.1e-106	100	100	194	0	0	66	259	1	194	391	4558.Sb02g040550.1,S,[Protein of unknown function, DUF573]
Chr01.g01379.m1	4558.Sb01g011960.1	649	649	0	100	100	649	0	0	1	649	1	649	1231.9	4558.Sb01g011960.1,K,[homeobox],[POX],[BEL1-like homeodomain protein]
Chr01.g05133.m1	4558.Sb01g042760.1	345	351	6.4e-172	98.3	98.3	351	0	1	1	345	1	351	609.4	4558.Sb01g042760.1,S,[NA]
Chr01.g01557.m1	4558.Sb01g013520.1	770	611	0	98.7	98.7	611	8	0	160	770	1	611	1161.7	4558.Sb01g013520.1,Q,[9-cis-epoxy-carotenoid dioxygenase],[dioxygenase],[9-cis-epoxycarotenoid dioxygenase],[9-cis-epoxycarotenoid dioxygenase 1]
Chr01.g00445.m1	4558.Sb01g003590.1	234	209	5.5e-82	100	100	162	0	0	56	217	1	162	310.1	4558.Sb01g003590.1,S,[Pfam:DUF567]
Chr01.g03226.m1	4558.Sb01g026190.1	671	266	7e-98	100	100	180	0	0	1	180	1	180	364.4	4558.Sb01g026190.1,S,[Proline-rich protein],[POEI3 - Pollen Ole e I allergen and extensin family protein precursor, expressed],[Pollen proteins Ole e I like]
Chr01.g04642.m1	4558.Sb01g038220.1	616	487	3.7e-239	93.9	95.4	477	18	2	1	473	1	470	833.6	4558.Sb01g038220.1,G,[glucan endo-1-3-beta-glucosidase],[X8 domain]
Chr01.g02151.m1	4558.Sb01g018940.1	357	440	9.6e-179	100	100	350	0	0	1	350	1	350	632.1	4558.Sb01g018940.1,SU,[PPR repeat],[Pentatricopeptide repeat-containing protein]
Chr01.g01750.m1	4558.Sb01g015390.1	389	389	2.4e-215	100	100	389	0	0	1	389	1	389	753.8	4558.Sb01g015390.1,KS,[mTERF],[mitochondrial transcription termination]
Chr01.g04904.m1	4558.Sb01g040640.1	209	94	1.8e-36	100	100	87	0	0	123	209	8	94	158.7	4558.Sb01g040640.1,AS,[Complex 1 protein (LYR family)],[LYR motif containing 4]
Chr01.g05807.m1	4558.Sb01g049010.1	283	160	5.2e-95	100	100	160	0	0	124	283	1	160	353.6	4558.Sb01g049010.1,O,[SUMO-conjugating enzyme],[Ubiquitin-conjugating enzyme],[ubiquitin-conjugating enzyme]
Chr01.g05104.m1	4558.Sb01g042490.1	274	274	7.9e-157	100	100	274	0	0	1	274	1	274	558.9	4558.Sb01g042490.1,S,[Caleosin related protein],[Calcium-binding peroxygenase involved in the degradation of storage lipid in oil bodies. May be involved in the interaction between oil bodies and vacuoles during seed germination and in the oxylipin signaling pathways and plant defense responses. Can catalyze sulfoxidation of thiobenzamide, hydroxylation of aniline]
Chr01.g01787.m1	4577.GRMZM5G853066_P01	339	278	1.1e-86	72.2	76.2	252	49	4	22	271	1	233	326.2	4577.GRMZM5G853066_P01,K,[SRF-type transcription factor (DNA-binding and dimerisation domain)],[transcription factor],[MADS-box protein],[Transcription factor]
Chr01.g05617.m1	4577.GRMZM2G415343_P01	189	968	2.4e-88	91.1	92.8	180	16	0	1	180	767	946	330.9	4577.GRMZM2G415343_P01,S,[NA]
Chr01.g03518.m1	39947.LOC_Os01g15690.1	132	1544	5.2e-21	64.9	76.6	77	27	0	37	113	1462	1538	106.7	39947.LOC_Os01g15690.1,CS,[Retrotransposon protein]
Chr01.g04848.m1	4577.GRMZM2G012319_P01	1177	1177	0	98	98.6	1177	23	0	1	1177	1	1177	2207.2	4577.GRMZM2G012319_P01,ST,[SH3 domain-containing protein],[SH3],[SH3 domain]
Chr01.g02493.m1	4558.Sb01g021790.1	522	373	2.9e-200	97.8	98.4	365	8	0	8	372	1	365	704.1	4558.Sb01g021790.1,DS,[- Bric-a-Brac, Tramtrack, Broad Complex BTB domain with Meprin and TRAF Homology MATH domain],[meprin and TRAF homology domain-containing protein MATH domain-containing protein]
Chr01.g00291.m1	4558.Sb01g002160.1	475	475	1.5e-275	100	100	475	0	0	1	475	1	475	954.1	4558.Sb01g002160.1,Q,[Cytochrome p450],[abscisic acid 8'-hydroxylase 3-like],[Cytochrome P450]
Chr01.g01916.m1	4558.Sb01g017030.1	269	559	4e-105	100	100	245	0	0	1	245	1	245	387.1	4558.Sb01g017030.1,TS,[TBC],[TBC1 domain family member],[RabGAP TBC domain-containing protein]
Chr01.g00146.m1	4577.GRMZM2G359333_P01	624	942	1.7e-186	46.6	52.1	943	172	11	1	620	1	934	658.7	4577.GRMZM2G359333_P01,S,[NA]
Chr01.g05805.m1	4558.Sb01g048990.1	258	253	1.8e-131	100	100	240	0	0	1	240	1	240	474.6	4558.Sb01g048990.1,AS,[RNA recognition motif. (a.k.a. RRM, RBD, or RNP domain)],[Rna-binding protein],[RNA binding protein]
Chr01.g03641.m1	4558.Sb01g029370.1	399	386	1e-128	100	100	385	0	0	1	385	1	385	466.1	4558.Sb01g029370.1,SK,[Zinc finger protein],[ZnF_C2H2],[zinc finger protein]
Chr01.g02770.m1	4558.Sb01g023750.1	484	494	1.3e-279	98	98	494	0	1	1	484	1	494	967.6	4558.Sb01g023750.1,E,[alanine aminotransferase],[aminotransferase]
Chr01.g04875.m1	4558.Sb01g040350.1	1286	1204	0	93.6	93.6	1286	0	1	1	1286	1	1204	2221.4	4558.Sb01g040350.1,OS,[AT hook motif family protein, expressed],[ATPase family, AAA domain containing 5],[Rad17 cell cycle checkpoint protein],[Inherit from NOG: ATPase family, AAA domain containing 5]
Chr01.g02010.m1	4558.Sb01g017695.1	665	432	3.4e-145	62.9	63	622	41	6	42	663	1	432	521.5	4558.Sb01g017695.1,S,[low-temperature-induced 65],[Inherit from euNOG: low-temperature-induced 65]
Chr01.g04551.m1	4558.Sb01g037470.1	342	342	2.2e-193	99.7	100	342	1	0	1	342	1	342	680.6	4558.Sb01g037470.1,S,[Inherit from NOG: SMP-30 Gluconolaconase LRE domain protein],[SMP-30 Gluconolaconase LRE domain protein]
Chr01.g04539.m1	4558.Sb01g037340.1	1178	1178	0	100	100	1178	0	0	1	1178	1	1178	2242.2	4558.Sb01g037340.1,KT,[Regulatory photoreceptor which exists in two forms that are reversibly interconvertible by light the Pr form that absorbs maximally in the red region of the spectrum and the Pfr form that absorbs maximally in the far-red region],[Regulatory photoreceptor which exists in two forms that are reversibly interconvertible by light the Pr form that absorbs maximally in the red reg…
Chr01.g01283.m1	4558.Sb01g011050.1	866	866	0	100	100	866	0	0	1	866	1	866	1769.2	4558.Sb01g011050.1,S,[Plant lipoxygenase may be involved in a number of diverse aspects of plant physiology including growth and development, pest resistance, and senescence or responses to wounding (By similarity)]
Chr01.g00524.m1	4558.Sb01g004380.1	116	116	9.4e-51	100	100	116	0	0	1	116	1	116	205.3	4558.Sb01g004380.1,S,[NA]
Chr01.g00732.m1	4558.Sb01g006300.1	237	237	2.1e-142	100	100	237	0	0	1	237	1	237	510.8	4558.Sb01g006300.1,I,[fatty acid hydroxylase],[Fatty acid hydroxylase superfamily],[fatty acid]
Chr01.g04079.m1	4558.Sb01g033220.1	445	444	6.4e-241	99.8	100	442	1	0	1	442	1	442	839	4558.Sb01g033220.1,P,[Vacuolar cation proton exchanger],[Calcium Proton],[exchanger]
Chr01.g02684.m1	4558.Sb01g023100.1	284	273	8.8e-143	96.1	96.1	284	0	1	1	284	1	273	512.3	4558.Sb01g023100.1,K,[NA]
Chr01.g01988.m1	4558.Sb01g017530.1	169	169	7e-79	100	100	169	0	0	1	169	1	169	299.3	4558.Sb01g017530.1,U,[jagunal homolog 1 (Drosophila)],[Protein of unknown function (DUF1352)]
Chr01.g01107.m1	4558.Sb01g009700.1	198	198	7e-30	100	100	198	0	0	1	198	1	198	136.7	4558.Sb01g009700.1,S,[NA]
Chr01.g03706.m1	4558.Sb01g030070.1	1090	1090	0	100	100	1090	0	0	1	1090	1	1090	2061.2	4558.Sb01g030070.1,S,[Coiled-coil domain-containing protein],[Coiled-coil domain containing 132],[Protein of unknown function C-terminus (DUF2451)],[Protein of unknown function N-terminal domain (DUF2450) ]
Chr01.g01806.m1	4558.Sb06g010640.1	967	225	4.6e-10	49.3	56.2	73	36	1	66	137	43	115	73.2	4558.Sb06g010640.1,S,[Putative gypsy type transposon]
Chr01.g00702.m1	4558.Sb01g006000.1	201	219	1.8e-113	91.8	91.8	219	0	1	1	201	1	219	414.5	4558.Sb01g006000.1,O,[glutathione s-transferase],[glutathione Stransferase],[Glutathione S-transferase, N-terminal domain],[Glutathione S-transferase]
Chr01.g03413.m1	4558.Sb01g027640.1	731	731	0	100	100	731	0	0	1	731	1	731	1433.7	4558.Sb01g027640.1,IS,[START domain containing protein, expressed],[Protein of unknown function (DUF1336)],[Domain containing protein, expressed]
Chr01.g00421.m1	4555.Si000248m	997	895	0	79.8	87.1	875	164	6	129	997	28	895	1398.3	4555.Si000248m,S,[Inherit from strNOG: WD40],[WD40]
Chr01.g05443.m1	4558.Sb01g045790.1	405	404	7.2e-223	99.5	99.5	404	0	1	4	405	1	404	778.9	4558.Sb01g045790.1,E,[3-Dehydroquinate],[3-dehydroquinate],[3-dehydroquinate synthase (EC 4.6.1.3)],[oxidoreductase activity, acting on the CH-NH2 group of donors, NAD or NADP as acceptor]
Chr01.g01311.m1	4558.Sb01g011320.1	399	313	3.2e-175	100	100	308	0	0	1	308	1	308	620.5	4558.Sb01g011320.1,S,[NA]
Chr01.g02050.m1	4577.GRMZM5G822098_P01	218	228	2.1e-99	82.4	89	227	29	4	3	218	2	228	367.9	4577.GRMZM5G822098_P01,S,[NA]
Chr01.g05337.m1	4558.Sb01g044830.1	512	296	1.5e-161	100	100	292	0	0	144	435	1	292	575.5	4558.Sb01g044830.1,H,[Uroporphyrinogen-III synthase],[Uroporphyrinogen-III synthase HemD],[Uroporphyrinogen-III Synthase]
Chr01.g03791.m1	4558.Sb01g030710.1	907	637	0	100	100	637	0	0	271	907	1	637	1139	4558.Sb01g030710.1,CK,[Dehydrogenase],[D-isomer specific 2-hydroxyacid dehydrogenase, NAD binding domain],[C-terminal binding protein AN-like]
Chr01.g05257.m1	4558.Sb01g044020.1	273	273	8.7e-156	99.6	99.6	273	1	0	1	273	1	273	555.4	4558.Sb01g044020.1,S,[NA]
Chr01.g00719.m1	4558.Sb01g006185.1	498	557	1.2e-272	100	100	458	0	0	1	458	100	557	944.5	4558.Sb01g006185.1,CL,[Retrotransposon protein]
Chr01.g00613.m1	4558.Sb01g005170.1	405	405	3.6e-182	100	100	405	0	0	1	405	1	405	643.7	4558.Sb01g005170.1,K,[transcription factor],[Transcription factor],[Opaque-2 heterodimerizing protein]
Chr01.g00403.m1	4558.Sb01g003180.1	391	390	1.1e-209	100	100	384	0	0	1	384	1	384	734.9	4558.Sb01g003180.1,KS,[mTERF],[mitochondrial transcription termination]
Chr01.g05884.m1	4558.Sb01g049730.1	253	193	2.2e-44	99	99	195	0	1	59	253	1	193	185.3	4558.Sb01g049730.1,S,[Pfam:DUF584]
Chr01.g00471.m1	39947.LOC_Os06g31910.1	693	1019	1.9e-69	36.1	47.2	581	225	8	87	540	386	947	270	39947.LOC_Os06g31910.1,CL,[Retrotransposon protein]
Chr01.g02433.m1	39947.LOC_Os05g28340.1	349	872	2.4e-33	52.1	70.7	140	67	0	108	247	89	228	149.1	39947.LOC_Os05g28340.1,CL,[Retrotransposon protein]
Chr01.g00268.m1	4558.Sb01g001930.1	738	738	0	100	100	738	0	0	1	738	1	738	1447.2	4558.Sb01g001930.1,AJ,[cleavage and polyadenylation specificity factor],[Cleavage and polyadenylation],[Cleavage and polyadenylation specificity factor],[cleavage and polyadenylation]
Chr01.g00389.m1	4558.Sb10g023023.1	1450	1308	0	73.2	80.8	1338	310	10	1	1320	1	1308	1848.6	4558.Sb10g023023.1,CST,[Retrotransposon protein],[retrotransposon protein]
Chr01.g04053.m1	39946.BGIOSGA022947-PA	189	342	5.1e-14	69.6	82.1	56	17	0	1	56	203	258	84	39946.BGIOSGA022947-PA,SL,[transposon protein]
Chr01.g05688.m1	4558.Sb01g047900.1	143	143	1.3e-70	100	100	143	0	0	1	143	1	143	271.6	4558.Sb01g047900.1,S,[NA]
Chr01.g03328.m1	4577.GRMZM2G408061_P01	438	284	4.1e-99	69.8	82.7	248	74	1	22	269	1	247	367.9	4577.GRMZM2G408061_P01,S,[Transposase family tnp2]
Chr01.g04027.m1	4558.Sb01g032800.1	541	536	5.2e-245	97.2	97.2	541	10	1	1	541	1	536	852.8	4558.Sb01g032800.1,KS,[Pathway 1],[GRAS domain family]
Chr01.g05490.m1	4577.AC210834.4_FGP009	123	76	1.2e-11	58.4	62.3	77	20	3	52	123	1	70	75.5	4577.AC210834.4_FGP009,S,[NA]
Chr01.g03149.m1	39947.LOC_Os08g16240.1	777	1493	3.4e-56	47.2	60.9	248	92	4	375	585	271	516	226.1	39947.LOC_Os08g16240.1,CL,[Retrotransposon protein]
Chr01.g04487.m1	4558.Sb01g036810.1	246	239	3.3e-106	96.3	96.3	246	2	1	1	246	1	239	390.6	4558.Sb01g036810.1,S,[Basic region leucine zipper]
Chr01.g04291.m1	39947.LOC_Os12g16050.1	654	1325	3.2e-63	36	49.9	411	225	6	81	477	53	439	249.2	39947.LOC_Os12g16050.1,CL,[Retrotransposon protein]
Chr01.g05342.m1	4558.Sb01g044890.1	250	250	6.8e-139	100	100	250	0	0	1	250	1	250	499.2	4558.Sb01g044890.1,UK,[SNF8, ESCRT-II complex subunit, homolog (S. cerevisiae)],[Vacuolar protein sorting-associated protein 22 homolog]
Chr01.g02087.m1	4558.Sb01g018480.1	237	237	2.9e-123	100	100	237	0	0	1	237	1	237	447.2	4558.Sb01g018480.1,S,[secretory protein],[PBSP domain-containing protein],[Peptidase of plants and bacteria]
Chr01.g00367.m1	4558.Sb01g002850.1	491	491	1.4e-289	100	100	491	0	0	1	491	1	491	1000.7	4558.Sb01g002850.1,T,[serine threonine-protein kinase],[STYKc]
Chr01.g02636.m1	4558.Sb03g022830.1	1072	781	1.9e-310	66.5	74.1	853	214	3	220	1072	1	781	1071.2	4558.Sb03g022830.1,S,[Retrotransposon protein]
Chr01.g04135.m3	4558.Sb01g033720.1	576	576	0	100	100	576	0	0	1	576	1	576	1135.6	4558.Sb01g033720.1,S,[NA]
Chr01.g03049.m1	4558.Sb02g015750.1	451	590	1.9e-147	55.6	59	581	75	2	1	398	1	581	528.5	4558.Sb02g015750.1,S,[Putative gypsy type transposon]
Chr01.g00704.m1	4558.Sb01g006020.1	389	389	4.1e-143	100	100	389	0	0	1	389	1	389	513.8	4558.Sb01g006020.1,K,[transcription, DNA-dependent],[multicellular organismal development]
Chr01.g04547.m1	4558.Sb01g037440.1	313	313	2.9e-171	100	100	313	0	0	1	313	1	313	607.1	4558.Sb01g037440.1,O,[ubiquitin-conjugating enzyme],[Ubiquitin-conjugating enzyme]
Chr01.g01748.m1	4558.Sb01g015370.1	678	678	5.3e-295	100	100	678	0	0	1	678	1	678	1019.2	4558.Sb01g015370.1,JP,[domain--containing protein],[Transporter associated domain],[domain-containing protein],[CBS Domain protein]
Chr01.g03411.m1	4558.Sb01g027620.1	222	245	1.1e-121	100	100	222	0	0	1	222	24	245	441.8	4558.Sb01g027620.1,O,[glutathione Stransferase]
Chr01.g02322.m1	4558.Sb01g020300.1	261	261	5.6e-136	100	100	261	0	0	1	261	1	261	489.6	4558.Sb01g020300.1,QS,[KR domain],[Dehydrogenase reductase],[reductase]
Chr01.g04606.m1	4558.Sb01g037925.1	497	447	9.4e-124	96	97.1	273	11	0	153	425	70	342	449.9	4558.Sb01g037925.1,S,[NA]
Chr01.g00947.m1	4558.Sb01g008350.1	250	250	1.5e-122	100	100	250	0	0	1	250	1	250	444.9	4558.Sb01g008350.1,TS,[Pfam:UPF0005],[Membrane],[Transmembrane BAX inhibitor motif-containing protein],[transmembrane BAX inhibitor]
Chr01.g04368.m1	4558.Sb01g035740.1	132	132	3.5e-62	100	100	132	0	0	1	132	1	132	243.4	4558.Sb01g035740.1,J,[Ribosomal protein],[60S ribosomal protein L22-2],[60S ribosomal protein],[Ribosomal L22e protein family]
Chr01.g05862.m1	4558.Sb01g049500.1	294	294	1.3e-173	100	100	294	0	0	1	294	1	294	614.8	4558.Sb01g049500.1,S,[Inherit from strNOG: F-box protein],[F-box protein],[F-Box protein]
Chr01.g04600.m1	4558.Sb01g037880.1	340	398	1.3e-196	90.7	90.7	375	0	1	1	340	24	398	691.4	4558.Sb01g037880.1,S,[F-box domain containing protein]
Chr01.g05718.m1	4558.Sb01g048200.1	553	553	2.8e-311	100	100	553	0	0	1	553	1	553	1072.8	4558.Sb01g048200.1,IQ,[4-coumarate-coA ligase],[Amp-dependent synthetase and ligase],[AMP-binding enzyme],[4-coumarate--CoA ligase-like]
Chr01.g02310.m1	4558.Sb01g020150.1	462	462	1e-257	100	100	462	0	0	1	462	1	462	894.8	4558.Sb01g020150.1,I,[acetyl-coa acetyltransferase],[Thiolase, C-terminal domain],[3-ketoacyl-coa thiolase]
Chr01.g05018.m1	4558.Sb01g041670.1	216	216	1.1e-118	100	100	216	0	0	1	216	1	216	431.8	4558.Sb01g041670.1,S,[NA]
Chr01.g04831.m1	4558.Sb01g039915.1	732	732	0	100	100	732	0	0	1	732	1	732	1434.5	4558.Sb01g039915.1,TOU,[Kinase family],[Unc51-like kinase],[S_TKc],[CAMK_CAMK_like_ULKh_APGy.2 - CAMK includes calcium calmodulin depedent protein kinases, expressed],[kinase family]
Chr01.g04813.m1	4558.Sb01g039740.1	280	280	2.3e-156	100	100	280	0	0	1	280	1	280	557.4	4558.Sb01g039740.1,O,[finger protein],[zinc ion binding],[E3 ubiquitin-protein ligase],[Zinc finger, C3HC4 type (RING finger)]
Chr01.g00930.m1	4558.Sb01g008170.1	659	659	0	100	100	659	0	0	1	659	1	659	1198.7	4558.Sb01g008170.1,SLO,[YT521-B-like domain],[YT521-B-like family domain containing protein, expressed],[YTH domain family]
Chr01.g05770.m1	4558.Sb01g048720.1	439	439	5.7e-266	100	100	439	0	0	1	439	1	439	922.2	4558.Sb01g048720.1,S,[PHD]
Chr01.g01075.m1	4558.Sb01g009460.1	372	372	7.6e-187	97.9	98.1	373	6	2	1	372	1	372	659.1	4558.Sb01g009460.1,K,[homeobox],[homeobox protein],[Transcription factor OSH3]
Chr01.g02306.m1	4558.Sb01g015360.1	490	514	3.2e-233	79.3	87.5	511	81	4	5	490	4	514	813.5	4558.Sb01g015360.1,Q,[Cytochrome P450],[Cytochrome p450],[cytochrome P450]
Chr01.g04239.m1	4558.Sb01g034600.1	547	557	2.3e-277	100	100	482	0	0	1	482	1	482	960.3	4558.Sb01g034600.1,SU,[PPR repeat],[Pentatricopeptide repeat-containing protein]
Chr01.g05724.m1	4577.GRMZM2G040887_P01	930	556	1.9e-250	88.8	91.9	507	49	3	425	930	57	556	871.7	4577.GRMZM2G040887_P01,J,[Catalyzes the addition and repair of the essential 3'- terminal CCA sequence in tRNAs without using a nucleic acid template. Adds these three nucleotides in the order of C, C, and A to the tRNA nucleotide-73, using CTP and ATP as substrates and producing inorganic pyrophosphate],[Poly A polymerase head domain],[TRNA nucleotidyltransferase]
Chr01.g02454.m1	4558.Sb01g021460.1	892	382	5.4e-223	100	100	382	0	0	511	892	1	382	780.4	4558.Sb01g021460.1,DS,[- Bric-a-Brac, Tramtrack, Broad Complex BTB domain with Meprin and TRAF Homology MATH domain],[meprin and TRAF homology domain-containing protein MATH domain-containing protein]
Chr01.g01890.m1	4558.Sb01g016820.1	395	395	1.5e-196	100	100	395	0	0	1	395	1	395	691.4	4558.Sb01g016820.1,PS,[bile acid:sodium symporter activity],[bile acid],[Solute carrier family 10 (Sodium bile acid cotransporter family), member],[Sodium Bile acid symporter family]
Chr01.g00127.m1	4558.Sb01g000580.1	379	379	1.8e-228	100	100	379	0	0	1	379	1	379	797.3	4558.Sb01g000580.1,QS,[gibberellin 20 oxidase],[oxidoreductase, 2OG-Fe(II) oxygenase family protein],[2OGFe(II) oxygenase],[gibberellin]
Chr01.g03947.m1	4558.Sb01g032060.1	812	1033	0	97.8	97.8	737	2	1	90	812	297	1033	1453	4558.Sb01g032060.1,J,[Eukaryotic translation initiation factor 2C],[Argonaute],[Domain of unknown function (DUF1785)],[eukaryotic translation initiation factor 2c]
Chr01.g02556.m1	4577.GRMZM2G118467_P01	606	605	0	98.2	98.7	606	10	1	1	606	1	605	1174.5	4577.GRMZM2G118467_P01,KA,[Carbon catabolite repressor protein 4 homolog],[Endonuclease/Exonuclease/phosphatase family],[CCR4-NOT transcription complex subunit],[Ccr4-NOT transcription complex, subunit]
Chr01.g02110.m1	4558.Sb01g018630.1	229	180	6.7e-101	100	100	177	0	0	1	177	1	177	372.9	4558.Sb01g018630.1,S,[HNHc],[HNH endonuclease domain-containing protein],[HNH endonuclease]
Chr01.g02543.m1	4558.Sb01g022090.1	130	130	6.1e-67	100	100	130	0	0	1	130	1	130	259.2	4558.Sb01g022090.1,O,[Uncharacterised conserved protein (DUF2372)],[proteasome assembly chaperone],[Proteasome (Prosome, macropain) assembly chaperone 3]
Chr01.g03653.m1	4558.Sb06g010640.1	908	225	5.7e-10	49.3	56.2	73	36	1	66	137	43	115	72.8	4558.Sb06g010640.1,S,[Putative gypsy type transposon]
Chr01.g05055.m1	4558.Sb01g042020.1	604	604	0	100	100	604	0	0	1	604	1	604	1208.7	4558.Sb01g042020.1,AS,[ATP-binding cassette, sub-family E],[ABC transporter E family member],[Possible Fer4-like domain in RNase L inhibitor, RLI]
Chr01.g01187.m1	4558.Sb01g010240.1	612	612	0	100	100	612	0	0	1	612	1	612	1201.8	4558.Sb01g010240.1,US,[dynamin-related protein],[Dynamin-related protein],[GED],[Dynamin family]
Chr01.g02701.m1	39947.LOC_Os03g26890.1	361	1372	1.8e-132	52.8	64.4	458	103	2	8	352	421	878	478.4	39947.LOC_Os03g26890.1,CL,[Retrotransposon protein]
Chr01.g00807.m1	4558.Sb01g007000.1	512	512	1.2e-296	100	100	512	0	0	1	512	1	512	1024.2	4558.Sb01g007000.1,Q,[Allene oxide synthase],[Cytochrome P450]
Chr01.g04807.m1	4558.Sb01g039680.1	281	281	3.4e-163	100	100	281	0	0	1	281	1	281	580.1	4558.Sb01g039680.1,S,[haloacid dehalogenase-like hydrolase],[Haloacid dehalogenase-like hydrolase family protein],[Hydrolase],[Inherit from strNOG: Haloacid dehalogenase-like hydrolase family protein]
Chr01.g04800.m1	4558.Sb01g039630.1	380	380	5e-202	96.6	96.6	380	13	0	1	380	1	380	709.5	4558.Sb01g039630.1,T,[receptor-like protein kinase],[Serine Threonine protein kinase],[Protein kinase APK1A],[protein kinase APK1A]
Chr01.g00820.m1	4558.Sb01g007130.1	339	341	8.9e-142	93.9	93.9	342	17	2	1	339	1	341	509.2	4558.Sb01g007130.1,K,[MYB family transcription factor],[Myb-like DNA-binding domain]
Chr01.g02936.m1	4558.Sb10g015050.1	236	703	2.5e-111	71.5	74.9	291	28	1	1	236	413	703	407.5	4558.Sb10g015050.1,CL,[Retrotransposon protein],[Inherit from strNOG: Pfam:RnaseH],[Pfam:RnaseH]
Chr01.g02547.m1	4558.Sb01g022120.1	328	410	1.3e-105	66.1	66.1	313	0	2	16	328	204	410	389	4558.Sb01g022120.1,S,[NA]
Chr01.g04958.m1	4558.Sb01g041110.1	599	648	0	92.4	92.4	648	0	1	1	599	1	648	1162.5	4558.Sb01g041110.1,S,[NA],[Inherit from lilNOG: expressed protein],[expressed protein]
Chr01.g04335.m1	4558.Sb01g035480.1	953	661	0	100	100	649	0	0	1	649	1	649	1173.7	4558.Sb01g035480.1,S,[BTB POZ domain-containing protein],[NPH3 family],[BTB (POZ) domain-containing protein]
Chr01.g05003.m1	4555.Si039557m	407	402	1.6e-206	85.9	91.8	403	55	2	1	402	1	402	724.5	4555.Si039557m,O,[Inherit from KOG: leprecan-like],[leprecan-like]
Chr01.g05650.m1	4558.Sb01g047600.1	165	165	7.7e-91	100	100	165	0	0	1	165	1	165	339	4558.Sb01g047600.1,Q,[Cytochrome p450]
Chr01.g03535.m1	4533.OB06G23530.1	236	1546	1e-75	51.6	63.5	304	79	4	1	236	457	760	289.3	4533.OB06G23530.1,S,[CACTA, En Spm sub-class],[Transposase family tnp2]
Chr01.g02457.m1	4558.Sb01g021490.1	127	362	1.8e-39	98.8	100	85	1	0	1	85	271	355	167.9	4558.Sb01g021490.1,K,[Heat shock factor],[heat stress transcription factor],[Transcription factor],[transcription factor]
Chr01.g01182.m1	4558.Sb01g010190.1	981	981	0	99.9	100	981	1	0	1	981	1	981	1891.7	4558.Sb01g010190.1,UYO,[CAS/CSE protein, C-terminus],[Importin],[CSE1 chromosome segregation 1-like (yeast)]
Chr01.g03796.m1	4558.Sb01g030740.1	463	463	1.1e-259	100	100	463	0	0	1	463	1	463	901.4	4558.Sb01g030740.1,SJ,[hydrolase, alpha beta fold family],[Alpha beta hydrolase],[Pfam:DUF1234],[hydrolase, alpha beta fold family protein]
Chr01.g03452.m1	4558.Sb01g027930.1	367	387	5.3e-132	100	100	240	0	0	128	367	148	387	476.9	4558.Sb01g027930.1,S,[Shikimate kinase]
Chr01.g01504.m1	4558.Sb01g013045.1	1217	1035	0	95.7	95.7	1082	0	1	44	1125	1	1035	2083.5	4558.Sb01g013045.1,S,[Endonuclease/Exonuclease/phosphatase family],[Reverse transcriptase (RNA-dependent DNA polymerase)]
Chr01.g01396.m1	4558.Sb01g012130.1	195	141	6.6e-65	100	100	121	0	0	73	193	1	121	253.1	4558.Sb01g012130.1,S,[NA]
Chr01.g05312.m1	4558.Sb01g044610.1	197	197	3.2e-35	99	99	197	2	0	1	197	1	197	154.5	4558.Sb01g044610.1,S,[Protein of unknown function (DUF740)]
Chr01.g03322.m1	4558.Sb01g026970.1	452	607	4.8e-260	99.8	99.8	442	1	0	1	442	1	442	902.5	4558.Sb01g026970.1,DL,[DNA helicase],[exodeoxyribonuclease v alpha]
Chr01.g01922.m1	4558.Sb01g017080.1	102	89	2.8e-43	100	100	89	0	0	14	102	1	89	180.3	4558.Sb01g017080.1,S,[NA]
Chr01.g02362.m1	39947.LOC_Os12g28690.1	1178	1470	0	68.6	82.9	961	302	0	13	973	507	1467	1411	39947.LOC_Os12g28690.1,CAL,[Retrotransposon protein]
Chr01.g05855.m1	4558.Sb01g049420.1	264	264	9.3e-139	100	100	264	0	0	1	264	1	264	498.8	4558.Sb01g049420.1,G,[Xyloglucan endotransglucosylase hydrolase protein],[Glycosyl hydrolases family 16],[hydrolase family 16]
Chr01.g04434.m1	4558.Sb01g036300.1	302	302	1.3e-163	100	100	302	0	0	1	302	1	302	581.6	4558.Sb01g036300.1,QO,[ABC transporter],[transporter],[ABC transporter I family member 6],[feS assembly ATPase SufC]
Chr01.g04700.m1	4577.GRMZM2G443265_P01	325	324	2e-167	97.8	99.1	325	6	1	1	325	1	324	594.3	4577.GRMZM2G443265_P01,GS,[UAA transporter family],[solute carrier family 35 member],[Sugar phosphate phosphate translocator]
Chr01.g00155.m1	4577.GRMZM2G110851_P01	595	630	0	88.7	91.3	630	36	1	1	595	1	630	1099.7	4577.GRMZM2G110851_P01,SU,[PPR repeat],[Pentatricopeptide repeat-containing protein]
Chr01.g03579.m1	4558.Sb01g028890.1	331	331	1.2e-196	100	100	331	0	0	1	331	1	331	691.4	4558.Sb01g028890.1,S,[NA]
Chr01.g03052.m1	4558.Sb02g017020.1	919	802	0	78.1	80.7	897	53	3	71	919	1	802	1382.5	4558.Sb02g017020.1,CL,[Retrotransposon protein]
Chr01.g00987.m1	4558.Sb01g008660.1	132	311	4.8e-67	100	100	131	0	0	1	131	1	131	259.6	4558.Sb01g008660.1,S,[Uncharacterized protein family, UPF0114]
Chr01.g03994.m1	4558.Sb01g032530.1	195	111	4.5e-29	74.3	78.1	105	19	3	1	97	1	105	134	4558.Sb01g032530.1,S,[NA]
Chr01.g01686.m1	4558.Sb01g014770.1	453	453	8.2e-252	100	100	453	0	0	1	453	1	453	875.2	4558.Sb01g014770.1,JM,[Nucleotidyl transferase],[Translation initiation factor eIF-2B],[nucleotidyl transferase],[Translation initiation factor]
Chr01.g01327.m1	4558.Sb01g011470.1	278	278	2.6e-131	100	100	278	0	0	1	278	1	278	474.2	4558.Sb01g011470.1,S,[PB1 domain]
Chr01.g02023.m1	4558.Sb01g017800.1	465	465	1.3e-268	100	100	465	0	0	1	465	1	465	931	4558.Sb01g017800.1,S,[benzyl alcohol O-benzoyltransferase-like],[Transferase family]
Chr01.g01112.m1	4558.Sb01g009740.1	573	547	2.6e-226	97.9	97.9	559	0	1	1	559	1	547	790.8	4558.Sb01g009740.1,K,[Scarecrow-like protein],[GRAS domain family]
Chr01.g03131.m1	4558.Sb08g016820.1	619	2248	1.2e-256	59.3	60.8	878	48	9	27	615	1373	2230	891.7	4558.Sb08g016820.1,I,[acetyl-CoA carboxylase biotin carboxylase],[ATP-grasp domain],[Acetyl-CoA carboxylase, biotin carboxyl carrier protein],[Acetyl-coA carboxylase],[carboxylase],[Acetyl-CoA Carboxylase],[acetyl-CoA carboxylase],[acetyl-coa carboxylase]
Chr01.g04237.m1	4558.Sb01g034575.1	241	366	3.2e-130	89.6	89.6	269	0	1	1	241	98	366	470.3	4558.Sb01g034575.1,S,[NA]
Chr01.g02009.m1	4558.Sb01g017690.1	402	504	7.1e-231	100	100	393	0	0	1	393	1	393	805.4	4558.Sb01g017690.1,SU,[Pentatricopeptide repeat-containing protein],[PPR repeat]
Chr01.g06000.m1	4558.Sb01g050690.1	397	388	4.3e-196	97.7	97.7	397	0	1	1	397	1	388	689.9	4558.Sb01g050690.1,EF,[Phosphoribosyl transferase domain],[Phosphoribosyl pyrophosphate synthase],[ribose-phosphate pyrophosphokinase]
Chr01.g05707.m1	4558.Sb01g048090.1	554	554	0	100	100	554	0	0	1	554	1	554	1119.4	4558.Sb01g048090.1,IQ,[AMP-binding enzyme],[4-coumarate-coA ligase],[Amp-dependent synthetase and ligase],[AMP-dependent synthetase and ligase]
Chr01.g05859.m1	4558.Sb01g049470.1	565	565	3.4e-295	100	100	565	0	0	1	565	1	565	1019.6	4558.Sb01g049470.1,SZ,[Armadillo/beta-catenin-like repeat],[armadillo beta-catenin repeat family protein],[U-box domain-containing protein],[Ubox domain-containing protein]
Chr01.g02970.m1	4558.Sb0012s018770.1	219	534	5.8e-102	100	100	188	0	0	1	188	19	206	376.3	4558.Sb0012s018770.1,DL,[DNA helicase],[exodeoxyribonuclease v alpha]
Chr01.g02181.m1	4558.Sb05g000983.1	456	855	7.3e-91	81	84.7	294	56	0	92	385	17	310	340.5	4558.Sb05g000983.1,S,[NA]
Chr01.g02098.m1	4558.Sb01g041205.1	496	1072	3.7e-181	72.6	76.5	532	110	4	1	496	25	556	640.6	4558.Sb01g041205.1,CL,[Retrotransposon protein]
Chr01.g01255.m1	4558.Sb01g010810.1	1624	693	0	100	100	693	0	0	932	1624	1	693	1344.3	4558.Sb01g010810.1,S,[NA]
Chr01.g05575.m1	4558.Sb01g046960.1	373	373	1.4e-209	100	100	373	0	0	1	373	1	373	734.6	4558.Sb01g046960.1,S,[Auxin-induced protein],[EamA-like transporter family],[auxin-induced protein]
Chr01.g00359.m1	4558.Sb01g002780.1	150	125	1.9e-35	100	100	118	0	0	33	150	8	125	154.8	4558.Sb01g002780.1,S,[Thylakoid soluble phosphoprotein TSP9]
Chr01.g01443.m1	4558.Sb01g012530.1	441	375	4.3e-213	98.2	98.2	382	0	1	60	441	1	375	746.5	4558.Sb01g012530.1,S,[glutelin type-A 1-like],[Cupin]
Chr01.g03693.m1	4558.Sb01g029960.1	296	313	1.3e-136	86.5	92	289	39	0	1	289	1	289	491.9	4558.Sb01g029960.1,QS,[Dehydrogenase],[KR domain],[Dehydrogenase reductase]
Chr01.g02535.m1	4558.Sb01g022030.1	486	544	1.9e-246	96.2	96.2	475	0	1	1	475	1	457	857.4	4558.Sb01g022030.1,S,[Pfam:DUF593]
Chr01.g05666.m1	4558.Sb01g047720.1	412	412	1.2e-121	100	100	412	0	0	1	412	1	412	442.6	4558.Sb01g047720.1,S,[Plant protein of unknown function (DUF822)]
Chr01.g02723.m1	4558.Sb01g023260.1	516	416	1.1e-223	100	100	416	0	0	101	516	1	416	781.9	4558.Sb01g023260.1,J,[translation initiation factor],[Translation initiation factor eIF-2B],[Initiation factor],[translation Initiation Factor],[translation INITIATION FACTOR]
Chr01.g03719.m1	4558.Sb01g030165.1	218	218	9.5e-121	100	100	218	0	0	1	218	1	218	438.7	4558.Sb01g030165.1,S,[NA]
Chr01.g00376.m1	4558.Sb01g002960.1	414	528	1.1e-194	69.4	69.4	556	0	3	1	414	1	528	685.3	4558.Sb01g002960.1,PF,[nucleobase-ascorbate transporter],[solute carrier family 23 (nucleobase transporters), member],[Permease family],[permease]
Chr01.g02388.m1	4558.Sb01g020940.1	650	679	0	95.7	95.7	679	0	1	1	650	1	679	1245.3	4558.Sb01g020940.1,T,[Legume lectin domain],[Serine Threonine protein kinase]
Chr01.g04300.m1	4558.Sb0598s002010.1	301	301	1.1e-162	100	100	300	0	0	1	300	2	301	578.6	4558.Sb0598s002010.1,S,[NA]
Chr01.g00712.m1	4558.Sb01g006110.1	1823	763	0	99.6	99.7	752	3	0	528	1279	1	752	1418.3	4558.Sb01g006110.1,S,[NA]
Chr01.g02483.m1	4558.Sb01g021710.1	778	768	0	99.9	99.9	742	1	0	29	770	1	742	1466.1	4558.Sb01g021710.1,S,[PPR repeat],[Pentatricopeptide repeat-containing protein]
Chr01.g04447.m1	4558.Sb01g036430.1	567	628	2.1e-284	98	98	544	1	1	1	544	1	534	983.8	4558.Sb01g036430.1,GM,[Galacturonosyltransferase],[Glycosyl transferase family 8]
Chr01.g00541.m1	4558.Sb01g004530.1	307	307	1.7e-187	100	100	307	0	0	1	307	1	307	661	4558.Sb01g004530.1,T,[serine threonine-protein phosphatase]
Chr01.g04444.m1	4558.Sb01g036400.1	299	214	1.3e-109	93	93.5	214	15	0	86	299	1	214	402.1	4558.Sb01g036400.1,S,[Protein of unknown function (DUF2488)]
Chr01.g05647.m1	4558.Sb01g047570.1	435	495	6.3e-249	99.3	99.3	430	3	0	3	432	1	430	865.5	4558.Sb01g047570.1,SU,[PPR repeat],[Pentatricopeptide repeat-containing protein]
Chr01.g02426.m1	4558.Sb01g021230.1	901	882	0	97.9	97.9	901	0	1	1	901	1	882	1678.7	4558.Sb01g021230.1,J,[Exonuclease involved in the 3' processing of various precursor tRNAs. Initiates hydrolysis at the 3'-terminus of an RNA molecule and releases 5'-mononucleotides (By similarity)],[exosome component],[exosome component 10-like],[HRDC domain]
Chr01.g00408.m1	4558.Sb01g003240.1	628	258	4.3e-126	100	100	204	0	0	425	628	55	258	458	4558.Sb01g003240.1,OU,[Zinc knuckle],[zinc finger],[Zinc finger, CCHC domain containing]
Chr01.g03350.m1	4558.Sb01g027300.1	143	579	2.2e-70	100	100	139	0	0	1	139	373	511	270.8	4558.Sb01g027300.1,E,[POT family],[transporter]
Chr01.g04191.m1	4558.Sb01g034190.1	453	427	1.7e-156	100	100	427	0	0	27	453	1	427	558.5	4558.Sb01g034190.1,S,[X8 domain]
Chr01.g02822.m1	4558.Sb0016s002240.1	679	220	8.9e-16	100	100	46	0	0	1	46	96	141	91.7	4558.Sb0016s002240.1,S,[NA]
Chr01.g00149.m1	4558.Sb01g000750.1	304	440	5e-112	99.3	100	288	2	0	1	288	1	288	410.2	4558.Sb01g000750.1,AS,[RNA recognition motif. (a.k.a. RRM, RBD, or RNP domain)],[RNA recognition],[Rna-binding protein],[RNA binding protein]
Chr01.g02965.m1	4558.Sb01g024856.1	488	124	1.3e-45	79	80.6	124	7	1	104	208	1	124	190.3	4558.Sb01g024856.1,CTL,[Retrotransposon protein]
Chr01.g02076.m1	4558.Sb01g018390.1	415	415	3.8e-203	99.8	100	415	1	0	1	415	1	415	713.4	4558.Sb01g018390.1,EG,[EamA-like transporter family],[membrane]
Chr01.g05246.m1	4558.Sb01g043940.1	735	589	6.5e-307	100	100	546	0	0	190	735	44	589	1058.9	4558.Sb01g043940.1,O,[NA]
Chr01.g02606.m1	4558.Sb02g000410.1	737	754	3.2e-176	69.9	74.6	737	178	6	1	704	29	754	624.8	4558.Sb02g000410.1,S,[NA]
Chr01.g02560.m1	4558.Sb01g022210.1	672	672	0	100	100	672	0	0	1	672	1	672	1178.3	4558.Sb01g022210.1,S,[Inherit from euNOG: calmodulin-binding family],[calmodulin-binding family]
Chr01.g01274.m1	4558.Sb01g010990.1	272	272	1.2e-152	100	100	272	0	0	1	272	1	272	545	4558.Sb01g010990.1,S,[Inherit from KOG: Haloacid dehalogenase-like hydrolase family protein],[Haloacid dehalogenase-like hydrolase family protein],[Hydrolase]
Chr01.g01243.m1	4558.Sb01g010710.1	725	725	0	100	100	725	0	0	1	725	1	725	1500.7	4558.Sb01g010710.1,TS,[phosphatidylinositol-4-phosphate 5-kinase],[whole genome shotgun sequence],[PIPKc]
Chr01.g04998.m1	4558.Sb01g041480.1	382	382	6.4e-88	100	100	382	0	0	1	382	1	382	330.5	4558.Sb01g041480.1,K,[transcription factor],[Transcription factor]
Chr01.g02918.m1	4558.Sb01g041205.1	1022	1072	0	89.8	91.6	1048	81	2	1	1022	25	1072	1707.6	4558.Sb01g041205.1,CL,[Retrotransposon protein]
Chr01.g01341.m1	4558.Sb01g011620.1	1046	1046	0	100	100	1046	0	0	1	1046	1	1046	2093.9	4558.Sb01g011620.1,ZS,[acid phosphatase],[Pfam:Acid_phosphat_A],[inositol hexakisphosphate and diphosphoinositol-pentakisphosphate],[Diphosphoinositol pentakisphosphate kinase]
Chr01.g04261.m1	4558.Sb01g034810.1	427	423	4.4e-231	99.1	99.1	427	0	1	1	427	1	423	806.2	4558.Sb01g034810.1,IS,[Lipase (class 3)],[Lipase class 3 family protein]
Chr01.g03173.m1	39947.LOC_Os08g05930.1	1525	1863	7e-287	47.9	62.5	1137	491	17	455	1525	402	1503	993.4	39947.LOC_Os08g05930.1,CL,[Retrotransposon protein]
Chr01.g05888.m1	4558.Sb01g049750.1	365	365	5.9e-192	100	100	365	0	0	1	365	1	365	676	4558.Sb01g049750.1,T,[STYKc],[receptor-like protein kinase],[Serine Threonine protein kinase]
Chr01.g03554.m1	4558.Sb01g028680.1	356	347	2.1e-133	97.2	97.2	356	1	1	1	356	1	347	481.5	4558.Sb01g028680.1,OS,[NA]
Chr01.g01575.m1	4558.Sb01g013700.1	647	512	7.9e-224	92.8	94.1	442	21	2	80	521	80	510	782.7	4558.Sb01g013700.1,AS,[U3 small nucleolar RNA-interacting protein],[ribosomal RNA processing 9, small subunit (SSU) processome component, homolog (yeast)],[WD domain, G-beta repeat]
Chr01.g00571.m1	4558.Sb01g004800.1	924	924	0	100	100	924	0	0	1	924	1	924	1640.2	4558.Sb01g004800.1,AS,[RNA recognition],[RNA recognition motif. (a.k.a. RRM, RBD, or RNP domain)],[RNA binding motif protein 28],[RNA-binding protein]
Chr01.g00910.m1	4558.Sb01g007930.1	154	138	1.5e-72	100	100	138	0	0	17	154	1	138	278.1	4558.Sb01g007930.1,SJ,[UPF0451 protein C17orf61 homolog],[Protein of unknown function (DUF423)]
Chr01.g01780.m1	4555.Si034187m	778	876	1.8e-310	75.3	83	729	163	6	61	776	150	874	1070.8	4555.Si034187m,AK,[Dicer-like endonuclease involved in cleaving double- stranded RNA in the RNA interference (RNAi) pathway. Produces 21 to 25 bp dsRNAs (siRNAs) which target the selective destruction of homologous RNAs leading to sequence-specific suppression of gene expression, called post-transcriptional gene silencing (PTGS). Part of a broad host defense response against viral infection and t…
Chr01.g03399.m1	4558.Sb01g027540.1	452	495	1.5e-266	100	100	452	0	0	1	452	1	452	924.1	4558.Sb01g027540.1,EO,[Serine carboxypeptidase],[Carboxypeptidase],[carboxy-peptidase]
Chr01.g04757.m1	4558.Sb01g039260.1	175	148	4e-45	100	100	144	0	0	1	144	1	144	187.2	4558.Sb01g039260.1,B,[Core component of nucleosome. Nucleosomes wrap and compact DNA into chromatin, limiting DNA accessibility to the cellular machineries which require DNA as a template. Histones thereby play a central role in transcription regulation, DNA repair, DNA replication and chromosomal stability. DNA accessibility is regulated via a complex set of post-translational modifications of h…
Chr01.g04723.m1	4558.Sb01g038920.1	233	233	1.4e-125	100	100	233	0	0	1	233	1	233	454.9	4558.Sb01g038920.1,S,[NA]
Chr01.g02194.m1	4555.Si036679m	152	317	5.4e-30	63	68.9	119	38	2	1	119	134	246	136.7	4555.Si036679m,DS,[meprin and TRAF homology domain-containing protein MATH domain-containing protein],[MATH domain]
Chr01.g01173.m1	4558.Sb09g029620.1	160	1108	1.4e-25	96.8	96.8	62	2	0	1	62	1006	1067	122.1	4558.Sb09g029620.1,DS,[helicase-like protein]
Chr01.g02249.m1	4558.Sb01g019670.1	737	985	0	78.2	80.7	730	75	4	71	718	35	762	1075.5	4558.Sb01g019670.1,TS,[leucine rich repeat],[Leucine rich repeat N-terminal domain],[leucine Rich Repeat],[LRR receptor-like serine threonine-protein kinase],[receptor-like protein kinase]
Chr01.g01896.m1	4558.Sb01g016890.1	927	958	0	99.5	99.7	927	5	0	1	927	32	958	1864.4	4558.Sb01g016890.1,U,[Involved in autophagy and cytoplasm to vacuole transport (Cvt) vesicle formation. Plays a key role in the organization of the preautophagosomal structure phagophore assembly site (PAS), the nucleating site for formation of the sequestering vesicle. Cycles between the PAS and the cytoplasmic vesicle pool and may participate in supplying membrane for the growing autophagosome]…
Chr01.g04091.m1	4558.Sb01g033320.1	439	437	3.8e-246	99.8	100	429	1	0	1	429	1	429	856.3	4558.Sb01g033320.1,T,[phosphatase 2C],[PP2C_SIG],[Phosphatase],[PHOsphatase]
Chr01.g00862.m1	39946.BGIOSGA013596-PA	569	517	3.2e-200	65.3	74.4	551	128	3	44	569	4	516	704.1	39946.BGIOSGA013596-PA,JD,[Involved in peptide bond synthesis. Stimulates efficient translation and peptide-bond synthesis on native or reconstituted 70S ribosomes in vitro. Probably functions indirectly by altering the affinity of the ribosome for aminoacyl-tRNA, thus increasing their reactivity as acceptors for peptidyl transferase (By similarity)],[eukaryotic translation initiation factor],[Mi…
Chr01.g00924.m1	4558.Sb01g008070.1	276	276	5e-143	100	100	276	0	0	1	276	1	276	513.1	4558.Sb01g008070.1,S,[RNA recognition motif. (a.k.a. RRM, RBD, or RNP domain)],[rna recognition motif],[RNA recognition motif],[RNA recognition motif containing protein]
Chr01.g03549.m1	4577.GRMZM2G127945_P01	327	361	1.8e-171	91.1	95.7	327	27	1	1	327	37	361	607.8	4577.GRMZM2G127945_P01,G,[Peroxidase],[peroxidase]
Chr01.g01899.m1	4558.Sb01g016900.1	498	498	1.5e-286	99.8	99.8	498	1	0	1	498	1	498	990.7	4558.Sb01g016900.1,Q,[Cytochrome p450],[cytochrome P450],[Cytochrome P450 family protein, expressed]
Chr01.g01672.m1	4558.Sb01g014660.1	642	664	1e-109	43.5	43.5	626	0	3	1	272	1	626	403.7	4558.Sb01g014660.1,TS,[leucine rich repeat],[Leucine Rich Repeat],[leucine Rich Repeat]
Chr01.g00361.m1	4558.Sb01g002790.1	611	614	1.3e-252	100	100	575	0	0	29	603	1	575	878.2	4558.Sb01g002790.1,S,[NA]
Chr01.g04096.m1	39947.LOC_Os07g06000.1	475	694	1.8e-95	46.7	54.6	445	95	3	115	417	138	582	355.9	39947.LOC_Os07g06000.1,CL,[Retrotransposon protein]
Chr01.g02229.m1	4558.Sb01g019510.1	974	974	0	100	100	974	0	0	1	974	1	974	2039.6	4558.Sb01g019510.1,G,[Non-lysosomal glucosylceramidase that catalyzes the conversion of glucosylceramide to free glucose and ceramide (By similarity)]
Chr01.g03276.m1	4558.Sb01g026570.1	76	145	3e-29	100	100	70	0	0	1	70	1	70	133.3	4558.Sb01g026570.1,S,[NA]
Chr01.g02054.m1	4558.Sb01g018120.1	461	461	1.4e-259	100	100	461	0	0	1	461	1	461	901	4558.Sb01g018120.1,SK,[chromosome 5 open reading frame 44],[Protein of unknown function (DUF974)]
Chr01.g03472.m1	4558.Sb01g028050.1	204	204	1.2e-101	100	100	204	0	0	1	204	1	204	375.2	4558.Sb01g028050.1,S,[Endoplasmic reticulum-based factor for assembly of V-ATPase]
Chr01.g00762.m1	4558.Sb01g006540.1	471	303	7.5e-155	100	100	303	0	0	169	471	1	303	553.1	4558.Sb01g006540.1,S,[NA]
Chr01.g03275.m1	4558.Sb01g026550.1	399	359	1.5e-204	100	100	350	0	0	50	399	10	359	718	4558.Sb01g026550.1,I,[alpha beta hydrolase fold],[Putative lysophospholipase],[monoglyceride lipase-like],[Monoglyceride lipase],[Alpha beta fold family protein]
Chr01.g05968.m1	4558.Sb01g050380.1	481	481	8.4e-263	100	100	481	0	0	1	481	1	481	911.8	4558.Sb01g050380.1,GMWS,[xyloglucan galactosyltransferase],[Exostosin family],[exostosin family],[Exostosin]
Chr01.g01364.m1	4558.Sb01g011820.1	94	155	1.6e-40	89.5	92.6	95	5	1	1	90	1	95	171	4558.Sb01g011820.1,S,[Inherit from strNOG: OB-fold nucleic acid binding domain containing protein],[OB-fold nucleic acid binding domain containing protein]
Chr01.g02602.m1	4558.Sb01g022390.1	174	114	5e-40	100	100	114	0	0	61	174	1	114	170.2	4558.Sb01g022390.1,S,[Cleavage site for pathogenic type III effector avirulence factor Avr],[expressed protein]
Chr01.g01011.m1	4558.Sb01g008890.1	557	565	0	100	100	557	0	0	1	557	9	565	1106.7	4558.Sb01g008890.1,ES,[Ankyrin Repeat],[Ankyrin repeat-containing protein],[Ankyrin repeat],[ankyrin repeat-containing protein]
Chr01.g01546.m1	4558.Sb01g013420.1	244	244	1.8e-136	100	100	244	0	0	1	244	1	244	491.1	4558.Sb01g013420.1,S,[Expp1 protein],[Inherit from lilNOG: Expp1 protein]
Chr01.g00330.m1	4555.Si035933m	186	407	5.1e-99	96.2	98.9	186	7	0	1	186	222	407	366.3	4555.Si035933m,FJ,[Cytidine deoxycytidylate deaminase family protein],[deaminase],[cytidine deoxycytidylate deaminase family protein]
Chr01.g01494.m1	4558.Sb01g012960.1	826	765	0	100	100	765	0	0	62	826	1	765	1498	4558.Sb01g012960.1,E,[methionine synthase],[5-methyltetrahydropteroyltriglutamate--homocysteine],[5-methyltetrahydropteroyltriglutamate-homocysteine methyltransferase],[Catalyzes the transfer of a methyl group from 5- methyltetrahydrofolate to homocysteine resulting in methionine formation (By similarity)]
Chr01.g00303.m1	4558.Sb01g002270.1	323	157	1.3e-44	100	100	157	0	0	167	323	1	157	186.4	4558.Sb01g002270.1,K,[ZnF_GATA],[transcription factor],[Transcription factor],[GATA transcription factor],[gata transcription factor]
Chr01.g00551.m1	4558.Sb01g004610.1	195	195	1.8e-94	100	100	195	0	0	1	195	1	195	351.3	4558.Sb01g004610.1,S,[Non-specific lipid-transfer protein-like protein],[AAI]
Chr01.g05687.m1	4558.Sb01g047890.1	258	240	1.2e-130	100	100	240	0	0	19	258	1	240	471.9	4558.Sb01g047890.1,AS,[RNA recognition motif. (a.k.a. RRM, RBD, or RNP domain)],[Cleavage stimulation factor, 3' pre-RNA subunit 2],[cleavage stimulation factor]
Chr01.g00103.m1	4558.Sb01g000355.1	342	342	1.4e-195	100	100	342	0	0	1	342	1	342	688	4558.Sb01g000355.1,KS,[Inherit from strNOG: ASCH domain],[Thyroid hormone receptor interactor 4],[ASCH domain]
Chr01.g01619.m1	4558.Sb01g014120.1	226	226	4.2e-87	100	100	226	0	0	1	226	1	226	327	4558.Sb01g014120.1,K,[AUX/IAA family],[auxin-induced protein],[Auxin-induced protein]
Chr01.g05680.m1	4558.Sb01g047830.1	399	399	3e-229	100	100	399	0	0	1	399	1	399	800	4558.Sb01g047830.1,T,[-phosphatase],[PP2C_SIG],[phosphatase 2C],[Phosphatase]
Chr01.g05053.m1	4558.Sb01g042000.1	418	449	2.2e-206	95	95.2	419	17	2	1	416	1	418	724.2	4558.Sb01g042000.1,S,[RCD1-SRO-TAF4 (RST) plant domain],[inactive poly ADP-ribose polymerase]
Chr01.g02269.m1	4558.Sb01g019830.1	111	111	1.6e-55	100	100	111	0	0	1	111	1	111	221.1	4558.Sb01g019830.1,S,[Protein of unknown function (DUF861)],[Enzyme of the cupin superfamily]
Chr01.g01603.m1	4558.Sb01g013960.1	490	490	3.8e-210	98	98	490	10	0	1	490	1	490	736.9	4558.Sb01g013960.1,S,[IQ calmodulin-binding motif family protein],[IQ calmodulin-binding motif]
Chr01.g00328.m1	4558.Sb01g002540.1	615	615	6.6e-212	100	100	615	0	0	1	615	1	615	743	4558.Sb01g002540.1,S,[NA],[X8 domain]
Chr01.g00633.m1	4558.Sb01g005370.1	411	411	6.6e-240	100	100	411	0	0	1	411	1	411	835.5	4558.Sb01g005370.1,E,[oxidoreductase activity, acting on the CH-NH2 group of donors, NAD or NADP as acceptor],[glutamate dehydrogenase]
Chr01.g00381.m1	4555.Si034952m	565	563	3.9e-259	87.3	89.9	566	68	2	1	565	1	563	899.8	4555.Si034952m,GJ,[Transporter],[Sugar (and other) transporter],[transporter],[D-xylose-proton symporter-like]
Chr01.g00608.m1	4558.Sb01g005120.1	319	319	1.4e-96	100	100	294	0	0	1	294	1	294	359	4558.Sb01g005120.1,S,[Uncharacterised conserved protein (DUF2361)],[involved in rRNA processing (By similarity)]
Chr01.g03493.m1	4558.Sb01g028215.1	318	250	3e-59	100	100	166	0	0	153	318	85	250	235	4558.Sb01g028215.1,S,[VQ motif]
Chr01.g01000.m1	4558.Sb01g008810.1	333	237	1e-126	97.5	97.5	237	6	0	97	333	1	237	459.1	4558.Sb01g008810.1,S,[NA]
Chr01.g03246.m1	39947.LOC_Os01g06700.1	571	2070	1e-206	41.3	45.3	1127	94	4	6	570	949	2069	725.7	39947.LOC_Os01g06700.1,CL,[Retrotransposon protein],[Integrase core domain]
Chr01.g01755.m1	4558.Sb01g015410.1	600	600	8.8e-286	99.8	100	600	1	0	1	600	1	600	988.4	4558.Sb01g015410.1,S,[GNL3L/Grn1 putative GTPase],[guanine nucleotide binding protein-like 3],[Guanine nucleotide-binding protein-like 3],[Required for a late step of 50S ribosomal subunit assembly. Has GTPase activity (By similarity)]
Chr01.g05795.m1	4558.Sb01g048900.1	238	288	4.7e-105	97.9	98.3	236	5	0	1	236	44	279	386.7	4558.Sb01g048900.1,S,[Inherit from euNOG: expressed protein],[expressed protein],[NA]
Chr01.g00665.m1	4558.Sb01g005680.1	1365	1365	0	100	100	1365	0	0	1	1365	1	1365	2707.6	4558.Sb01g005680.1,F,[aldehyde oxidase],[CO_deh_flav_C],[xanthine dehydrogenase]
Chr01.g00534.m1	4555.Si036171m	388	379	1.3e-176	83.8	91.2	388	54	3	1	388	1	379	625.2	4555.Si036171m,S,[39 kDa EF-Hand containing protein],[EFh]
Chr01.g01836.m1	4558.Sb01g016190.1	206	282	8e-69	98.8	98.8	162	2	0	25	186	1	162	266.2	4558.Sb01g016190.1,U,[Sec20]
Chr01.g05633.m1	4558.Sb01g047460.1	698	698	0	100	100	698	0	0	1	698	1	698	1323.9	4558.Sb01g047460.1,OS,[Von Willebrand and RING finger domain protein],[VWA domain containing CoxE-like protein],[VWA]
Chr01.g05081.m1	4558.Sb01g042270.1	483	483	4.9e-279	99.8	100	483	1	0	1	483	1	483	965.7	4558.Sb01g042270.1,Q,[Allene oxide synthase]
Chr01.g03714.m1	4558.Sb01g030110.1	456	264	3.4e-128	99.6	99.6	264	1	0	193	456	1	264	464.5	4558.Sb01g030110.1,O,[Cytochrome c-type biogenesis protein],[Heme chaperone required for the biogenesis of c-type cytochromes. Transiently binds heme delivered by CcmC and transfers the heme to apo-cytochromes in a process facilitated by CcmF and CcmH (By similarity)],[CcmE]
Chr01.g00786.m1	4558.Sb01g006800.1	327	327	8.2e-177	99.7	99.7	327	1	0	1	327	1	327	625.5	4558.Sb01g006800.1,K,[Myblike DNAbinding domain containing protein],[transcription factor],[Myb family transcription factor],[Myb-like DNA-binding domain],[Transcription factor]
Chr01.g04450.m1	4558.Sb01g036460.1	519	519	1.3e-301	100	100	519	0	0	1	519	1	519	1040.8	4558.Sb01g036460.1,GES,[Dolichyl pyrophosphate Man9GlcNAc2],[ALG6, ALG8 glycosyltransferase family],[asparagine-linked glycosylation 6, alpha-1,3-glucosyltransferase homolog (S. cerevisiae)]
Chr01.g05159.m1	4558.Sb01g043010.1	1474	576	0	99.7	99.8	573	2	0	576	1148	4	576	1164.1	4558.Sb01g043010.1,L,[C-5 cytosine-specific DNA methylase],[DNA cytosine-5,-methyltransferase],[DNA (cytosine-5-)-methyltransferase]
Chr01.g00992.m2	4577.GRMZM2G133652_P01	495	489	1.4e-204	87.3	89.7	495	57	2	1	495	1	489	718.4	4577.GRMZM2G133652_P01,S,[NA]
Chr01.g01268.m1	4558.Sb01g010930.1	635	635	0	100	100	635	0	0	1	635	1	635	1228.4	4558.Sb01g010930.1,T,[Ethylene receptor],[Histidine kinase]
Chr01.g01847.m1	4558.Sb01g016410.1	425	415	2.4e-221	95.9	95.9	387	1	1	54	425	1	387	773.9	4558.Sb01g016410.1,S,[Protein of unknown function (DUF1618)]
Chr01.g05627.m1	4558.Sb01g047410.1	889	780	0	99.9	100	754	1	0	1	754	1	754	1515.7	4558.Sb01g047410.1,O,[cell division cycle protein 48],[CDC48_2],[Aaa atpase]
Chr01.g04352.m1	4558.Sb01g035620.1	1110	1110	0	100	100	1110	0	0	1	1110	1	1110	2091.6	4558.Sb01g035620.1,O,[ATPase family AAA domaincontaining protein],[Holliday junction DNA helicase ruvB N-terminus],[Aaa atpase]
Chr01.g01334.m1	4577.GRMZM2G080725_P01	473	473	3e-252	93	96.6	473	33	0	1	473	1	473	876.7	4577.GRMZM2G080725_P01,SL,[tetratricopeptide repeat domain 38],[Inherit from strNOG: tetratricopeptide repeat protein 38-like],[tetratricopeptide repeat protein 38-like]
Chr01.g02340.m1	4558.Sb01g020470.1	114	569	1.6e-47	54.9	55.4	204	1	1	2	114	366	569	194.5	4558.Sb01g020470.1,S,[NA]
Chr01.g01934.m1	4558.Sb01g017150.1	353	352	5.5e-179	98	98.9	353	6	1	1	353	1	352	632.9	4558.Sb01g017150.1,T,[receptor-like protein kinase],[Serine Threonine protein kinase],[Protein kinase domain containing protein],[protein kinase domain containing protein]
Chr01.g00329.m1	4558.Sb01g002550.1	475	459	1.5e-272	100	100	459	0	0	17	475	1	459	944.1	4558.Sb01g002550.1,MJ,[Glycoside hydrolase family 28],[Glycosyl hydrolases family 28],[glycoside hydrolase family 28 protein]
Chr01.g05705.m1	4558.Sb01g048070.1	401	401	2.4e-186	100	100	401	0	0	1	401	1	401	657.5	4558.Sb01g048070.1,LS,[Conserved hypothetical ATP binding protein],[GPN-loop GTPase 1]
Chr01.g01962.m1	4558.Sb01g017350.1	475	387	8.4e-215	100	100	387	0	0	89	475	1	387	752.3	4558.Sb01g017350.1,S,[Plant organelle RNA recognition domain]
Chr01.g03217.m1	4558.Sb08g009520.1	1680	1595	0	69.6	77.2	1617	398	14	37	1642	59	1592	2148.2	4558.Sb08g009520.1,CL,[Retrotransposon protein]
Chr01.g01756.m1	4558.Sb01g015420.1	437	646	1.8e-171	95.4	95.9	411	13	1	1	411	1	405	608.2	4558.Sb01g015420.1,S,[Frigida-like protein]
Chr01.g01967.m1	4558.Sb01g017400.1	375	280	5.6e-129	100	100	280	0	0	96	375	1	280	466.8	4558.Sb01g017400.1,S,[Arabidopsis protein of unknown function]
Chr01.g03445.m1	4558.Sb01g027890.1	399	399	3.4e-209	100	100	399	0	0	1	399	1	399	733.4	4558.Sb01g027890.1,US,[GAT domain],[gamma adaptin ear containing, arf binding protein],[VHS domain]
Chr01.g00487.m1	4558.Sb01g003980.1	626	503	2.8e-141	76.4	76.7	352	1	1	1	270	1	352	508.4	4558.Sb01g003980.1,S,[NA]
Chr01.g00394.m1	4558.Sb10g006320.1	508	1034	1.9e-212	72.8	73.9	632	43	7	1	508	408	1034	744.6	4558.Sb10g006320.1,S,[NA]
Chr01.g05898.m1	4558.Sb01g049810.1	181	181	3e-64	100	100	181	0	0	1	181	1	181	250.8	4558.Sb01g049810.1,S,[Remorin, C-terminal region ]
Chr01.g05036.m1	4558.Sb01g041860.1	898	898	0	100	100	898	0	0	1	898	1	898	1721.4	4558.Sb01g041860.1,U,[The coatomer is a cytosolic protein complex that binds to dilysine motifs and reversibly associates with Golgi non- clathrin-coated vesicles, which further mediate biosynthetic protein transport from the ER, via the Golgi up to the trans Golgi network. Coatomer complex is required for budding from Golgi membranes, and is essential for the retrograde Golgi-to-ER transport of …
Chr01.g00096.m1	4558.Sb01g000280.1	1246	1257	0	96.7	96.9	1257	30	1	1	1246	1	1257	1924.8	4558.Sb01g000280.1,S,[Inherit from lilNOG: expressed protein],[expressed protein]
Chr01.g01109.m1	4558.Sb01g009720.1	219	325	1.7e-114	83	83	264	0	1	1	219	62	325	417.9	4558.Sb01g009720.1,S,[NA]
Chr01.g03725.m1	4558.Sb01g030210.1	108	107	1.5e-42	100	100	88	0	0	21	108	20	107	177.9	4558.Sb01g030210.1,O,[aspartic]
Chr01.g01832.m1	4558.Sb01g016150.1	418	451	6.1e-177	82.5	84	394	37	5	56	418	59	451	626.3	4558.Sb01g016150.1,Q,[Cytochrome p450]
Chr01.g05388.m1	4558.Sb01g045260.1	469	442	6.8e-217	99.5	99.5	442	2	0	28	469	1	442	759.2	4558.Sb01g045260.1,T,[STYKc],[receptor-like protein kinase],[Serine Threonine protein kinase],[serine threonine-protein kinase At5g01020-like]
Chr01.g04467.m1	4558.Sb01g036650.1	2221	1122	0	98.7	99.1	1088	14	0	1103	2190	1	1088	2109	4558.Sb01g036650.1,PU,[haloacid dehalogenase-like hydrolase],[E1-E2 ATPase],[phospholipid-transporting ATPase],[phospholipidtransporting ATPase],[Phospholipid-transporting atpase]
Chr01.g04975.m1	4558.Sb01g041270.1	523	523	6.3e-280	100	100	474	0	0	1	474	1	474	968.8	4558.Sb01g041270.1,E,[auxin transporter-like protein],[amino acid],[Transmembrane amino acid transporter protein],[amino acid transport]
Chr01.g05902.m1	4558.Sb01g049870.1	271	271	1.4e-129	100	100	271	0	0	1	271	1	271	468.4	4558.Sb01g049870.1,G,[Aquaporin],[Major intrinsic protein],[Channel that permits osmotically driven movement of water in both directions. It is involved in the osmoregulation and in the maintenance of cell turgor during volume expansion in rapidly growing cells. It mediates rapid entry or exit of water in response to abrupt changes in osmolarity (By similarity)]
Chr01.g00585.m1	4558.Sb01g004920.1	868	1067	0	88.4	88.5	730	1	2	173	868	173	852	1264.6	4558.Sb01g004920.1,JD,[Eukaryotic translation initiation factor 2C],[DUF1785],[Argonaute],[eukaryotic translation initiation factor 2c]
Chr01.g01007.m1	4558.Sb01g008880.1	505	505	2.8e-293	100	100	505	0	0	1	505	1	505	1013.1	4558.Sb01g008880.1,IS,[glycerol-3-phosphate acyltransferase],[Acyltransferase],[PlsC]
Chr01.g00597.m1	4558.Sb01g005035.1	558	376	5.7e-170	100	100	300	0	0	1	300	1	300	603.6	4558.Sb01g005035.1,S,[NA]
Chr01.g00572.m1	4558.Sb01g004810.1	538	538	0	100	100	538	0	0	1	538	1	538	1094	4558.Sb01g004810.1,G,[phosphohexokinase],[Phosphofructokinase]
Chr01.g00883.m1	4558.Sb01g007690.1	206	206	2.2e-111	100	100	206	0	0	1	206	1	206	407.5	4558.Sb01g007690.1,J,[60s ribosomal protein],[60S ribosomal protein],[This protein is one of the early assembly proteins of the 50S ribosomal subunit, although it is not seen to bind rRNA by itself. It is important during the early stages of 50S assembly (By similarity)],[ribosomal protein]
Chr01.g02578.m1	4558.Sb01g024856.1	147	124	6.8e-22	80.3	90.9	66	12	1	3	67	59	124	109.8	4558.Sb01g024856.1,CTL,[Retrotransposon protein]
Chr01.g01612.m1	4558.Sb01g014055.1	879	471	1.1e-263	100	100	471	0	0	409	879	1	471	915.6	4558.Sb01g014055.1,U,[Signal recognition particle],[Involved in targeting and insertion of nascent membrane proteins into the cytoplasmic membrane. Binds to the hydrophobic signal sequence of the ribosome-nascent chain (RNC) as it emerges from the ribosomes. The SRP-RNC complex is then targeted to the cytoplasmic membrane where it interacts with the SRP receptor FtsY]
Chr01.g02024.m1	4558.Sb01g017810.1	588	588	0	100	100	588	0	0	1	588	1	588	1179.9	4558.Sb01g017810.1,H,[Catalyzes conversion of folates to polyglutamate derivatives allowing concentration of folate compounds in the cell and the intracellular retention of these cofactors, which are important substrates for most of the folate-dependent enzymes that are involved in one-carbon transfer reactions involved in purine, pyrimidine and amino acid synthesis],[Folylpolyglutamate synthase]…
Chr01.g04925.m1	4558.Sb01g040820.1	594	542	5.4e-251	100	100	521	0	0	1	521	1	521	872.8	4558.Sb01g040820.1,E,[Tryptophan/tyrosine permease family],[amino acid transport]
Chr01.g00154.m1	4558.Sb01g000790.1	367	367	8.3e-178	100	100	367	0	0	1	367	1	367	629	4558.Sb01g000790.1,U,[Inherit from strNOG: Protein BCCIP homolog],[Protein BCCIP homolog],[Involved in nuclear export, actin cytoskeleton organization and vesicular transport (By similarity)]
Chr01.g02888.m1	39947.LOC_Os07g45650.1	1642	1988	3.2e-285	38.9	52.4	1585	624	29	326	1629	257	1777	988	39947.LOC_Os07g45650.1,CL,[Retrotransposon protein]
Chr01.g03760.m1	4577.GRMZM2G131221_P01	353	357	6.6e-180	95.7	96.8	349	12	1	1	346	1	349	636	4577.GRMZM2G131221_P01,S,[NA]
Chr01.g03392.m1	4558.Sb01g027015.1	1463	436	5.8e-190	95.9	96.5	340	3	1	1	340	78	406	671.4	4558.Sb01g027015.1,S,[NA]
Chr01.g02174.m1	4558.Sb01g019080.1	160	160	9.5e-86	100	100	160	0	0	1	160	1	160	322	4558.Sb01g019080.1,S,[NA]
Chr01.g03810.m1	4558.Sb01g030870.1	239	236	3.8e-123	95	96.7	239	9	1	1	239	1	236	446.8	4558.Sb01g030870.1,O,[Glutathione S-transferase],[glutathione Stransferase],[glutathione s-transferase]
Chr01.g03032.m1	4558.Sb05g016840.1	234	836	1.3e-80	85.3	88.2	170	25	0	61	230	221	390	305.4	4558.Sb05g016840.1,S,[Retrotransposon protein]
Chr01.g02768.m1	4558.Sb05g016830.1	240	794	6.4e-86	80.5	81	210	12	1	60	240	1	210	323.2	4558.Sb05g016830.1,CL,[Retrotransposon protein]
Chr01.g00433.m1	4558.Sb01g003470.1	328	353	2.1e-156	100	100	278	0	0	1	278	1	278	557.8	4558.Sb01g003470.1,VM,[reductase],[Nad-dependent epimerase dehydratase]
Chr01.g00989.m1	4558.Sb01g008680.1	513	486	3e-242	99.8	99.8	486	1	0	28	513	1	486	843.6	4558.Sb01g008680.1,S,[WD domain, G-beta repeat]
Chr01.g02231.m1	39947.LOC_Os11g42630.1	1118	2096	6.9e-183	32.6	44.3	1458	493	30	4	1104	5	1330	647.5	39947.LOC_Os11g42630.1,CL,[Retrotransposon protein]
Chr01.g00339.m1	4558.Sb01g002660.1	768	768	0	100	100	768	0	0	1	768	1	768	1208.4	4558.Sb01g002660.1,LA,[purine NTP-dependent helicase activity],[DEAD-box ATP-dependent RNA helicase 3],[RNA helicase],[(RNA) helicase],[DEAD-box ATP-dependent RNA helicase]
Chr01.g00540.m1	4558.Sb01g004520.1	517	417	5.2e-234	98.3	98.3	417	7	0	101	517	1	417	816.2	4558.Sb01g004520.1,I,[acidPPc],[sphingosine-1-phosphate phosphatase],[PHOsphatase],[phosphatase]
Chr01.g05831.m1	4513.MLOC_67286.1	157	487	5.8e-11	35.3	50.6	156	74	6	3	154	348	480	73.6	4513.MLOC_67286.1,S,[Protein of unknown function (DUF674)]
Chr01.g03756.m1	4558.Sb01g030430.1	740	740	0	100	100	740	0	0	1	740	1	740	1399.4	4558.Sb01g030430.1,GJ,[Transporter],[Monosaccharide-sensing protein],[transporter],[Sugar (and other) transporter]
Chr01.g02163.m1	4558.Sb09g017840.1	797	787	1.4e-121	77.9	78.9	530	65	5	89	618	87	564	443.4	4558.Sb09g017840.1,CL,[Retrotransposon protein]
Chr01.g00916.m1	4558.Sb01g007990.1	186	186	1.1e-98	100	100	186	0	0	1	186	1	186	365.2	4558.Sb01g007990.1,T,[Universal stress protein]
Chr01.g02390.m1	4558.Sb01g020960.1	696	713	0	100	100	686	0	0	1	686	27	712	1364	4558.Sb01g020960.1,T,[Legume lectin domain],[Serine Threonine protein kinase],[receptor kinase]
Chr01.g01983.m1	4558.Sb01g017480.1	831	831	0	100	100	831	0	0	1	831	1	831	1554.7	4558.Sb01g017480.1,L,[MutS domain V],[DNA mismatch repair MutS family protein],[MUTSac],[muts2 protein]
Chr01.g01096.m1	4558.Sb01g009610.1	417	417	3.9e-248	100	100	417	0	0	1	417	1	417	862.8	4558.Sb01g009610.1,AS,[Lariat debranching],[Lariat debranching enzyme, C-terminal domain],[debranching enzyme]
Chr01.g03946.m1	4577.GRMZM2G032821_P01	802	479	1e-257	92.2	94.5	477	37	0	1	477	1	477	895.6	4577.GRMZM2G032821_P01,O,[Zinc finger (C3HC4-type RING finger) family protein],[LON peptidase N-terminal domain and RING finger],[Zinc finger, C3HC4 type (RING finger)],[Peptidase S16, lon domain protein]
Chr01.g04616.m1	4558.Sb01g037980.1	705	633	0	100	100	626	0	0	80	705	8	633	1183.3	4558.Sb01g037980.1,S,[Dip2/Utp12 Family],[WD repeat domain 43]
Chr01.g03093.m1	4558.Sb0012s002110.1	368	368	1.2e-200	100	100	368	0	0	1	368	1	368	704.9	4558.Sb0012s002110.1,S,[auxin-induced protein],[Auxin-induced protein],[EamA-like transporter family]
Chr01.g01026.m1	4558.Sb01g009070.1	471	471	1.6e-266	100	100	471	0	0	1	471	1	471	924.1	4558.Sb01g009070.1,OU,[Endoplasmic Reticulum Oxidoreductin 1 (ERO1)],[Endoplasmic],[S. cerevisiae]
Chr01.g03738.m1	4558.Sb01g030310.1	681	313	1.2e-124	97.7	98.1	310	7	0	1	310	1	310	453.4	4558.Sb01g030310.1,S,[Arabidopsis protein of unknown function]
Chr01.g05231.m1	4558.Sb01g043830.1	529	344	7.3e-183	99.4	99.4	344	2	0	186	529	1	344	646.4	4558.Sb01g043830.1,CS,[surfeit locus protein],[Surfeit locus],[Surfeit locus 1 family protein],[SURF1 family]
Chr01.g03938.m1	4558.Sb01g032000.1	228	130	1.5e-55	93.1	93.1	130	9	0	99	228	1	130	222.2	4558.Sb01g032000.1,E,[Aspartokinase]
Chr01.g01647.m1	39947.LOC_Os11g45240.1	1014	2289	0	57.3	73.4	1055	384	3	1	1013	1258	2288	1238.4	39947.LOC_Os11g45240.1,CL,[Retrotransposon protein]
Chr01.g05225.m1	4558.Sb01g043720.1	1079	584	0	100	100	575	0	0	1	575	9	583	1175.2	4558.Sb01g043720.1,G,[glycosyl hydrolase family 10 protein],[hydrolase family 10],[Glyco_10]
Chr01.g01855.m1	4558.Sb01g016490.1	119	121	2.4e-33	87.6	88.4	121	13	2	1	119	1	121	147.5	4558.Sb01g016490.1,S,[NA]
Chr01.g02311.m1	4558.Sb01g020160.1	201	201	2.8e-111	100	100	201	0	0	1	201	1	201	407.1	4558.Sb01g020160.1,F,[Pyrophosphatase that hydrolyzes non-canonical purine nucleotides such as inosine triphosphate (ITP), deoxyinosine triphosphate (dITP) or xanthosine 5'-triphosphate (XTP) to their respective monophosphate derivatives. The enzyme does not distinguish between the deoxy- and ribose forms. Probably excludes non-canonical purines from RNA and DNA precursor pools, thus preventing t…
Chr01.g02255.m1	4558.Sb01g019720.1	1058	1058	0	100	100	1058	0	0	1	1058	1	1058	2000.3	4558.Sb01g019720.1,OM,[cellulose synthase A catalytic subunit],[Glycosyl transferase, family 2],[Cellulose synthase]
Chr01.g01230.m1	4558.Sb01g010650.1	588	588	0	99.8	99.8	588	1	0	1	588	1	588	1151	4558.Sb01g010650.1,JP,[Allows the formation of correctly charged Gln-tRNA(Gln) through the transamidation of misacylated Glu-tRNA(Gln) in the mitochondria. The reaction takes place in the presence of glutamine and ATP through an activated gamma-phospho-Glu-tRNA(Gln) (By similarity)],[Translocon at the outer membrane of chloroplasts],[Amidase],[tetratricopeptide repeat],[Allows the formation of co…
Chr01.g05639.m1	4558.Sb04g024215.1	1061	1212	0	59.7	75	967	338	5	42	963	64	1023	1179.9	4558.Sb04g024215.1,S,[Reverse transcriptase (RNA-dependent DNA polymerase)]
Chr01.g02417.m1	4577.GRMZM2G115988_P01	118	123	3.1e-41	70.7	72.4	123	31	1	1	118	1	123	173.7	4577.GRMZM2G115988_P01,O,[finger protein],[zinc ion binding]
Chr01.g02659.m1	4558.Sb01g022760.1	391	391	3e-234	100	100	391	0	0	1	391	1	391	816.6	4558.Sb01g022760.1,TS,[Endonuclease/Exonuclease/phosphatase family],[NA],[ZnF_RBZ]
Chr01.g03537.m1	4558.Sb01g028530.1	244	244	3.5e-124	100	100	244	0	0	1	244	1	244	450.3	4558.Sb01g028530.1,S,[NA]
Chr01.g05655.m1	4558.Sb01g047640.1	554	536	0	100	100	536	0	0	19	554	1	536	1092.4	4558.Sb01g047640.1,Q,[Cytochrome p450],[Cytochrome P450]
Chr01.g04814.m1	4558.Sb01g039750.1	469	467	2.1e-258	100	100	467	0	0	3	469	1	467	897.1	4558.Sb01g039750.1,O,[aspartic proteinase],[Eukaryotic aspartyl protease],[aspartic]
Chr01.g04636.m1	4558.Sb01g038150.1	222	222	4.1e-119	100	100	222	0	0	1	222	1	222	433.3	4558.Sb01g038150.1,TS,[Pathogenesis-related protein Bet v I family],[abscisic acid receptor]
Chr01.g01739.m1	4558.Sb01g015300.1	532	532	2.4e-282	100	100	532	0	0	1	532	1	532	976.9	4558.Sb01g015300.1,Q,[Cytochrome P450],[Cytochrome p450]
Chr01.g04751.m1	4558.Sb01g039200.1	253	253	6.9e-107	100	100	253	0	0	1	253	1	253	392.9	4558.Sb01g039200.1,S,[NA]
Chr01.g04568.m1	4558.Sb01g037590.1	386	217	1.2e-54	98.5	98.5	206	1	1	1	206	1	204	219.9	4558.Sb01g037590.1,S,[NA],[Inherit from lilNOG: expressed protein],[expressed protein]
Chr01.g05504.m1	4558.Sb01g046280.1	576	790	0	100	100	539	0	0	1	539	242	780	1077	4558.Sb01g046280.1,SU,[Pentatricopeptide repeat-containing protein],[PPR repeat]
Chr01.g04984.m1	4558.Sb01g041360.1	248	248	3.2e-80	100	100	248	0	0	1	248	1	248	304.3	4558.Sb01g041360.1,S,[NA]
Chr01.g03458.m1	4558.Sb06g007325.1	853	720	0	75.5	81.3	804	101	5	1	792	1	720	1193.7	4558.Sb06g007325.1,CL,[Retrotransposon protein]
Chr01.g03089.m1	4558.Sb06g010640.1	294	225	1.9e-95	83.6	88.1	201	33	0	94	294	1	201	355.1	4558.Sb06g010640.1,S,[Putative gypsy type transposon]
Chr01.g04874.m1	4558.Sb01g040340.1	558	778	2.4e-224	65.2	68.9	687	110	13	1	558	92	778	784.3	4558.Sb01g040340.1,SV,[Inherit from KOG: Retrotransposon protein],[Retrotransposon protein]
Chr01.g03449.m1	4558.Sb01g027910.1	222	448	1.1e-111	100	100	208	0	0	1	208	1	208	408.7	4558.Sb01g027910.1,I,[glycerol-3-phosphate acyltransferase]
Chr01.g02202.m1	4558.Sb01g019270.1	296	296	2.2e-96	100	100	296	0	0	1	296	1	296	358.2	4558.Sb01g019270.1,K,[Myb-like DNA-binding domain],[Myblike DNAbinding domain containing protein]
Chr01.g05214.m1	4558.Sb01g043610.1	343	355	2.1e-122	99.2	99.2	263	2	0	74	336	74	336	444.9	4558.Sb01g043610.1,D,[(DC) complex that phosphorylates and inhibits members of the retinoblastoma (RB) protein family including RB1 and regulates the cell-cycle during G(1) S transition. Phosphorylation of RB1 allows dissociation of the transcription factor E2F from the RB E2F complex and the subsequent transcription of E2F target genes which are responsible for the progression through the G(1) p…
Chr01.g04480.m1	4558.Sb01g036750.1	196	196	3.5e-82	100	100	196	0	0	1	196	1	196	310.5	4558.Sb01g036750.1,S,[AAI]
Chr01.g03568.m1	4558.Sb01g028790.1	322	322	3.2e-109	100	100	322	0	0	1	322	1	322	401	4558.Sb01g028790.1,K,[Transcription factor],[Alcohol dehydrogenase transcription factor Myb/SANT-like],[transcription factor]
Chr01.g01867.m1	4558.Sb01g016630.1	563	526	3.6e-273	89.7	90.8	563	21	1	1	563	1	526	946.4	4558.Sb01g016630.1,IQ,[4-coumarate-coA ligase],[AMP-binding enzyme],[Amp-dependent synthetase and ligase]
Chr01.g04613.m1	4558.Sb01g037950.1	160	160	2.1e-85	100	100	160	0	0	1	160	1	160	320.9	4558.Sb01g037950.1,S,[Pathogenesis-related protein]
Chr01.g02632.m1	4558.Sb01g022485.1	143	88	6.4e-41	100	100	88	0	0	25	112	1	88	172.9	4558.Sb01g022485.1,SU,[peroxisomal biogenesis factor 11]
Chr01.g04929.m1	4558.Sb01g040860.1	181	181	1.2e-105	100	100	181	0	0	1	181	1	181	388.3	4558.Sb01g040860.1,O,[ubiquitin-fold modifier-conjugating enzyme],[ubiquitin-fold modifier conjugating enzyme 1],[Ubiquitin-fold modifier-conjugating enzyme 1],[enzyme 1]
Chr01.g02047.m1	4558.Sb01g018040.1	163	163	3.3e-86	100	100	163	0	0	1	163	1	163	323.6	4558.Sb01g018040.1,S,[FR47-like protein],[acetyltransferase]
Chr01.g04624.m1	4558.Sb01g038050.1	333	333	1.8e-179	100	100	333	0	0	1	333	1	333	634.4	4558.Sb01g038050.1,SQ,[Dehydrogenase reductase],[short-chain dehydrogenase reductase],[reductase],[Tasselseed2-like short-chain dehydrogenase reductase]
Chr01.g04334.m1	4577.GRMZM5G896731_P03	239	239	4.2e-130	94.1	96.7	239	14	0	1	239	1	239	469.9	4577.GRMZM5G896731_P03,J,[Peptidyl-trna hydrolase],[Peptidyl-tRNA hydrolase],[The natural substrate for this enzyme may be peptidyl- tRNAs which drop off the ribosome during protein synthesis (By similarity)]
Chr01.g01123.m1	4558.Sb01g009840.1	371	203	1.4e-95	100	100	203	0	0	169	371	1	203	355.9	4558.Sb01g009840.1,SJ,[Integral membrane protein DUF106],[transmembrane and coiled-coil domains 1],[transmembrane and coiled-coil]
Chr01.g05077.m1	4558.Sb01g042230.1	1048	631	0	99.4	99.5	628	4	0	1	628	1	628	1237.2	4558.Sb01g042230.1,T,[STYKc]
Chr01.g01237.m1	4558.Sb02g004675.1	263	306	1.5e-91	63	65	311	53	4	1	254	1	306	342	4558.Sb02g004675.1,S,[NA]
Chr01.g02990.m1	39947.LOC_Os06g25170.1	469	901	3.4e-131	46.4	58.3	554	148	6	50	467	1	541	474.6	39947.LOC_Os06g25170.1,S,[Retrotransposon]
Chr01.g01094.m1	4558.Sb01g009600.1	512	512	8.8e-210	100	100	349	0	0	1	349	1	349	735.7	4558.Sb01g009600.1,DT,[Cyclin-dependent kinase],[S_TKc],[cyclin-dependent kinase],[Cyclin-Dependent Kinase]
Chr01.g03745.m1	4558.Sb01g030350.1	456	706	1.2e-29	95.5	97	67	3	0	355	421	1	67	137.1	4558.Sb01g030350.1,MOS,[Phosphatidylinositol glycan anchor biosynthesis, class Q],[N-acetylglucosaminyl transferase component (Gpi1)]
Chr01.g01851.m1	4558.Sb01g016450.1	478	529	2.9e-231	99.6	99.6	477	2	0	1	477	1	477	807	4558.Sb01g016450.1,P,[Sulfate transporter],[sulfate transporter],[molybdate ion transmembrane transporter activity],[Inherit from strNOG: sulfate transporter]
Chr01.g02794.m1	4558.Sb0016s002240.1	660	220	2.6e-44	99	100	96	1	0	1	96	96	191	186.4	4558.Sb0016s002240.1,S,[NA]
Chr01.g05912.m1	4558.Sb01g049970.1	432	432	1.8e-208	100	100	432	0	0	1	432	1	432	731.1	4558.Sb01g049970.1,P,[chloroplast envelope membrane],[CemA family],[Involved in light-induced Na( )-dependent proton extrusion. Also seems to be involved in CO(2) transport (By similarity)]
Chr01.g05488.m1	4558.Sb01g046220.1	665	790	0	99.8	99.8	665	1	0	1	665	49	713	1256.1	4558.Sb01g046220.1,S,[Pfam:DUF593]
Chr01.g04270.m1	4558.Sb01g034910.1	504	389	7.4e-201	88.4	88.4	422	0	1	1	422	1	373	706.1	4558.Sb01g034910.1,S,[NA]
Chr01.g00322.m1	4558.Sb01g002470.1	658	658	0	100	100	658	0	0	1	658	1	658	1325.5	4558.Sb01g002470.1,S,[NA]
Chr01.g00908.m1	4558.Sb01g007880.1	747	747	0	100	100	747	0	0	1	747	1	747	1533.9	4558.Sb01g007880.1,PST,[oligopeptide transporter],[oligo-peptide transporter]
Chr01.g01587.m1	4558.Sb01g013830.1	455	454	3.2e-211	99.8	99.8	455	0	1	1	455	1	454	740.3	4558.Sb01g013830.1,K,[Myblike DNAbinding domain containing protein],[Myb-like DNA-binding domain]
Chr01.g03360.m1	4558.Sb01g027340.1	446	390	9.2e-163	99.6	100	278	1	0	149	426	1	278	579.3	4558.Sb01g027340.1,S,[F-box domain containing protein, expressed]
Chr01.g01524.m1	4558.Sb01g013200.1	481	494	1.2e-120	93.6	93.6	481	14	1	1	481	1	464	439.5	4558.Sb01g013200.1,S,[DUF593 domain containing protein, expressed],[Pfam:DUF593]
Chr01.g05065.m1	4558.Sb01g042100.1	1228	1228	0	100	100	1228	0	0	1	1228	1	1228	2449.1	4558.Sb01g042100.1,K,[DNA-directed RNA Polymerase],[DNA-dependent RNA polymerase catalyzes the transcription of DNA into RNA using the four ribonucleoside triphosphates as substrates (By similarity)],[dna-directed rna polymerase],[DNA-directed RNA polymerase]
Chr01.g04400.m1	4577.GRMZM2G015280_P01	332	331	1.7e-161	88.3	94	332	38	1	1	332	1	331	574.7	4577.GRMZM2G015280_P01,S,[peroxidase],[Peroxidase]
Chr01.g01792.m3	4558.Sb01g015740.1	314	314	3.6e-153	100	100	314	0	0	1	314	1	314	547	4558.Sb01g015740.1,U,[secretory carrier membrane protein],[SCAMP family]
Chr01.g03770.m1	4558.Sb01g030560.1	336	336	3.5e-199	100	100	336	0	0	1	336	1	336	699.9	4558.Sb01g030560.1,QS,[Oxidoreductase, 2OG-Fe oxygenase family protein, expressed],[oxidoreductase, 2OG-Fe(II) oxygenase family protein],[)-oxidoreductase],[2OGFe(II) oxygenase]
Chr01.g04329.m1	4558.Sb01g035410.1	569	569	2.8e-265	100	100	478	0	0	1	478	1	478	920.2	4558.Sb01g035410.1,AJ,[Nucleolar protein],[nucleolar protein]
Chr01.g04361.m1	39947.LOC_Os05g10890.1	865	1679	1.2e-275	66.1	74.1	889	221	6	1	862	843	1678	955.3	39947.LOC_Os05g10890.1,CS,[Retrotransposon protein],[Reverse transcriptase (RNA-dependent DNA polymerase)]
Chr01.g00579.m1	4558.Sb01g004880.1	494	494	9.2e-281	100	100	494	0	0	1	494	1	494	971.5	4558.Sb01g004880.1,S,[Protein of unknown function (DUF1618)]
Chr01.g02045.m1	4558.Sb01g018010.1	1091	499	5.7e-275	100	100	499	0	0	593	1091	1	499	953.4	4558.Sb01g018010.1,O,[Glutaredoxin],[Monothiol]
Chr01.g00824.m1	4558.Sb01g007170.1	468	291	6.8e-100	99.3	99.3	291	2	0	178	468	1	291	370.5	4558.Sb01g007170.1,SK,[Zinc finger protein],[zinc finger protein],[ZnF_C2H2]
Chr01.g02517.m1	4558.Sb03g022830.1	360	781	8.6e-103	42	46	681	72	4	1	360	103	781	379.8	4558.Sb03g022830.1,S,[Retrotransposon protein]
Chr01.g01161.m1	4577.GRMZM2G000622_P01	788	1418	0	54	54.4	1418	22	2	1	788	1	1418	1298.5	4577.GRMZM2G000622_P01,F,[AIR synthase related protein, N-terminal domain],[phosphoribosylformylglycinamidine synthase]
Chr01.g05099.m1	4558.Sb01g042450.1	357	357	3.4e-216	100	100	357	0	0	1	357	1	357	756.5	4558.Sb01g042450.1,E,[glutamine synthetase]
Chr01.g01294.m1	4577.GRMZM2G026180_P02	529	529	2e-289	93.6	95.5	529	34	0	1	529	1	529	1000.3	4577.GRMZM2G026180_P02,SV,[Required, probably indirectly, for the hydroxylation of 2-octaprenylphenol to 2-octaprenyl-6-hydroxy-phenol, the fourth step in ubiquinone biosynthesis (By similarity)],[ABC1 family],[ABC1 protein],[AarF domain containing kinase]
Chr01.g01723.m1	4558.Sb01g015120.1	211	211	1.6e-125	100	100	211	0	0	1	211	1	211	454.5	4558.Sb01g015120.1,O,[finger protein],[Inherit from KOG: finger protein],[zinc ion binding]
Chr01.g02546.m1	4555.Si006482m	92	431	5.6e-14	65	75	60	20	1	13	72	30	88	82.8	4555.Si006482m,SI,[Lipase class 3 family protein],[Lipase (class 3)]
Chr01.g04279.m1	4558.Sb01g035000.1	983	743	0	99.8	99.8	623	0	1	102	723	24	646	1258.4	4558.Sb01g035000.1,TS,[PIPKc],[whole genome shotgun sequence],[phosphatidylinositol-4-phosphate 5-kinase]
Chr01.g00491.m1	4558.Sb01g004040.1	377	377	1.5e-206	100	100	377	0	0	1	377	1	377	724.5	4558.Sb01g004040.1,L,[origin recognition complex subunit],[Origin recognition complex subunit]
Chr01.g03460.m1	4558.Sb08g007970.1	1145	325	1.5e-153	83.1	92.2	320	54	0	725	1044	1	320	550.1	4558.Sb08g007970.1,CL,[Retrotransposon protein],[Inherit from KOG: Retrotransposon protein]
Chr01.g05451.m1	4558.Sb01g045870.1	762	762	0	100	100	762	0	0	1	762	1	762	1228.4	4558.Sb01g045870.1,U,[COG4 transport protein],[component of oligomeric golgi complex 4],[oligomeric golgi complex],[Cog4],[conserved oligomeric Golgi complex]
Chr01.g04862.m1	4558.Sb01g040210.1	814	843	0	96.6	96.6	843	0	1	1	814	1	843	1551.6	4558.Sb01g040210.1,S,[calcium ion binding],[Zinc finger, ZZ type],[Calcium-binding EF hand family protein],[ZnF_ZZ]
Chr01.g00161.m1	39947.LOC_Os09g27300.1	716	2267	0	64.4	71.2	900	129	1	1	709	1271	2170	1126.7	39947.LOC_Os09g27300.1,CL,[Retrotransposon protein],[Integrase core domain]
Chr01.g03649.m1	4558.Sb01g029430.1	405	436	8.9e-189	78.2	81.4	436	58	5	1	400	1	435	665.6	4558.Sb01g029430.1,QP,[Flavin-binding monooxygenase-like],[flavin-containing monooxygenase FMO GS-OX-like],[monooxygenase],[Monooxygenase]
Chr01.g05163.m1	4558.Sb01g043050.1	420	420	2.7e-217	100	100	420	0	0	1	420	1	420	760.4	4558.Sb01g043050.1,O,[26S protease regulatory subunit],[26S protease regulatory subunit 6B]
Chr01.g05298.m1	4558.Sb01g044470.1	150	429	2.9e-68	100	100	149	0	0	1	149	1	149	263.8	4558.Sb01g044470.1,SC,[Solute carrier family 25],[Mitochondrial carrier protein],[mitochondrial carrier protein]
Chr01.g03722.m1	4558.Sb01g030190.1	226	226	8.1e-91	100	100	226	0	0	1	226	1	226	339.3	4558.Sb01g030190.1,O,[finger protein],[NEP1-interacting protein],[zinc ion binding],[RING]
Chr01.g00295.m1	4558.Sb01g002190.1	502	502	7.9e-304	100	100	502	0	0	1	502	1	502	1048.1	4558.Sb01g002190.1,SO,[Kelch motif],[Kelch domain containing],[kelch repeat-containing protein],[Kelch repeat-containing protein]
Chr01.g02083.m1	4558.Sb01g018455.1	160	133	1.4e-65	100	100	133	0	0	11	143	1	133	255	4558.Sb01g018455.1,JO,[Ribosomal protein S27a],[Ribosomal protein],[ubiquitin]
Chr01.g03556.m1	4555.Si033825m	4763	4048	0	86.9	91.2	4142	390	7	1	4140	1	3990	7142	4555.Si033825m,U,[Plant protein of unknown function (DUF946)],[Vacuolar Protein],[Inherit from lilNOG: Plant protein of unknown function (DUF946)],[vacuolar protein]
Chr01.g00953.m1	4558.Sb01g008400.1	275	275	1.2e-157	100	100	275	0	0	1	275	1	275	561.6	4558.Sb01g008400.1,S,[NA]
Chr01.g01487.m1	4558.Sb01g012890.1	315	284	1.5e-98	98.4	98.8	244	4	0	61	304	1	244	365.5	4558.Sb01g012890.1,S,[antitermination NusB domain-containing protein],[NusB family]
Chr01.g03869.m1	4558.Sb01g031430.1	284	284	1.5e-150	100	100	284	0	0	1	284	1	284	538.1	4558.Sb01g031430.1,F,[thymidine kinase],[THymidine Kinase]
Chr01.g00967.m1	4558.Sb01g008480.1	235	235	1e-96	100	100	235	0	0	1	235	1	235	359	4558.Sb01g008480.1,K,[Aux IAA proteins are short-lived transcriptional factors that function as repressors of early auxin response genes at low auxin concentrations (By similarity)]
Chr01.g05429.m1	4558.Sb01g045680.1	479	468	2.9e-271	97.7	97.7	479	0	1	1	479	1	468	939.9	4558.Sb01g045680.1,E,[alanine--glyoxylate aminotransferase 2],[aminotransferase 2],[transaminase activity],[Aminotransferase class-III]
Chr01.g01908.m1	4558.Sb01g016990.1	737	734	0	99.6	99.6	737	0	1	1	737	1	734	1395.9	4558.Sb01g016990.1,T,[ste20-related kinase adaptor],[- STE kinases include homologs to sterile 7, sterile 11 and sterile 20 from yeast, expressed],[S_TKc]
Chr01.g04072.m1	4558.Sb01g033165.1	404	278	2e-116	100	100	203	0	0	52	254	65	267	425.2	4558.Sb01g033165.1,S,[PLATZ transcription factor]
Chr01.g04466.m1	4558.Sb01g036630.1	462	462	2.4e-251	100	100	462	0	0	1	462	1	462	873.6	4558.Sb01g036630.1,OS,[RING]
Chr01.g03975.m1	4558.Sb01g032330.1	197	197	1.4e-67	100	100	197	0	0	1	197	1	197	261.9	4558.Sb01g032330.1,S,[X8 domain containing protein, expressed],[X8 domain]
Chr01.g00256.m1	4558.Sb01g001840.1	105	105	7.4e-55	100	100	105	0	0	1	105	1	105	218.8	4558.Sb01g001840.1,J,[60s ribosomal protein],[60S ribosomal protein],[60S ribosomal protein L44],[Ribosomal protein]
Chr01.g02293.m1	4558.Sb01g020070.1	613	613	0	100	100	613	0	0	1	613	1	613	1238	4558.Sb01g020070.1,GMWS,[Exostosin family],[exostosin family],[Exostosin]
Chr01.g00313.m1	4558.Sb01g002360.1	168	168	2.3e-98	100	100	168	0	0	1	168	1	168	364	4558.Sb01g002360.1,S,[PLAC8 family],[Protein PLANT CADMIUM RESISTANCE]
Chr01.g04430.m1	4558.Sb01g036260.1	895	895	0	100	100	895	0	0	1	895	1	895	1711.4	4558.Sb01g036260.1,T,[receptor-like protein kinase],[Serine Threonine protein kinase],[Di-glucose binding within endoplasmic reticulum]
Chr01.g02209.m1	15368.BRADI3G28780.1	679	917	2.9e-208	77	85	479	109	1	103	581	57	534	731.1	15368.BRADI3G28780.1,SU,[PPR repeat],[Pentatricopeptide repeat-containing protein]
Chr01.g04172.m1	4558.Sb01g033990.1	257	320	1.8e-70	98.8	99.6	254	3	0	1	254	1	254	271.9	4558.Sb01g033990.1,S,[NA]
Chr01.g02928.m1	4558.Sb02g000410.1	191	754	2.9e-49	67.4	72.7	187	23	3	7	191	545	695	201.1	4558.Sb02g000410.1,S,[NA]
Chr01.g03922.m1	4558.Sb01g031900.1	236	236	4.3e-103	100	100	236	0	0	1	236	1	236	380.2	4558.Sb01g031900.1,SK,[Zinc finger protein],[ZnF_C2H2]
Chr01.g00799.m1	4558.Sb01g006920.1	489	457	4.6e-240	99.1	99.1	457	4	0	33	489	1	457	836.3	4558.Sb01g006920.1,S,[Protein of unknown function (DUF616)]
Chr01.g03337.m1	4577.GRMZM2G015767_P01	611	574	7.7e-245	75.3	84.3	575	134	5	41	611	4	574	852.4	4577.GRMZM2G015767_P01,E,[transporter]
Chr01.g01763.m1	4558.Sb01g015470.1	584	220	1.5e-125	100	100	220	0	0	365	584	1	220	456.1	4558.Sb01g015470.1,J,[60S ribosomal protein],[Binds 23S rRNA and is also seen to make contacts with the A and possibly P site tRNAs (By similarity)],[structural constituent of ribosome],[Ribosomal protein]
Chr01.g05291.m1	4558.Sb01g044390.1	461	461	6.6e-273	100	100	461	0	0	1	461	1	461	945.3	4558.Sb01g044390.1,EO,[Serine carboxypeptidase],[Carboxypeptidase],[carboxy-peptidase]
Chr01.g00856.m1	4558.Sb06g004067.1	664	908	1.1e-191	45.6	47.2	957	32	3	1	577	61	908	676	4558.Sb06g004067.1,CL,[Retrotransposon protein]
Chr01.g02654.m1	4558.Sb01g022730.1	498	498	1.7e-290	100	100	498	0	0	1	498	1	498	1003.8	4558.Sb01g022730.1,E,[decarboxylase],[Pyridoxal-dependent decarboxylase conserved domain]
Chr01.g04505.m1	4558.Sb01g037000.1	449	449	7.6e-258	99.8	100	449	1	0	1	449	1	449	895.2	4558.Sb01g037000.1,T,[Serine Threonine protein kinase],[cbl-interacting protein kinase],[serine threonine-protein kinase],[CBL-interacting protein kinase]
Chr01.g03992.m1	4558.Sb01g032510.1	384	367	6.5e-149	100	100	257	0	0	69	325	1	257	533.1	4558.Sb01g032510.1,S,[PI-PLC X domain-containing protein],[Inherit from strNOG: PI-PLC X domain-containing protein]
Chr01.g01215.m1	4558.Sb01g010510.1	125	129	4.5e-67	100	100	125	0	0	1	125	5	129	259.6	4558.Sb01g010510.1,S,[Basic blue protein],[Basic blue],[Plastocyanin-like domain]
Chr01.g02494.m1	4558.Sb01g021800.1	369	369	2.8e-205	100	100	369	0	0	1	369	1	369	720.3	4558.Sb01g021800.1,SP,[mitochondrial GTPase],[Mitochondrial GTPase. May be involved in assembly of the large ribosomal subunit (By similarity)],[Required for a late step of 50S ribosomal subunit assembly. Has GTPase activity (By similarity)],[50S ribosome-binding GTPase]
Chr01.g00756.m1	4558.Sb01g006500.1	426	426	2.4e-245	100	100	426	0	0	1	426	1	426	853.6	4558.Sb01g006500.1,S,[NA]
Chr01.g00734.m1	4558.Sb01g006320.1	501	501	5.7e-278	100	100	501	0	0	1	501	1	501	962.2	4558.Sb01g006320.1,F,[Catalyzes the conversion of inosine 5'-phosphate (IMP) to xanthosine 5'-phosphate (XMP), the first committed and rate- limiting step in the de novo synthesis of guanine nucleotides, and therefore plays an important role in the regulation of cell growth (By similarity)],[Catalyzes the conversion of inosine 5'-phosphate (IMP) to xanthosine 5'-phosphate (XMP), the first committ…
Chr01.g03914.m1	4558.Sb01g031840.1	77	77	2.5e-36	100	100	77	0	0	1	77	1	77	156.8	4558.Sb01g031840.1,S,[4F5 protein family]
Chr01.g04914.m1	4558.Sb07g011900.1	118	1488	4.1e-09	76.9	89.7	39	9	0	76	114	697	735	67	4558.Sb07g011900.1,CAL,[Retrotransposon protein]
Chr01.g02782.m1	4558.Sb08g007970.1	916	325	2.6e-159	85.8	91.7	325	46	0	592	916	1	325	568.9	4558.Sb08g007970.1,CL,[Retrotransposon protein],[Inherit from KOG: Retrotransposon protein]
Chr01.g03817.m1	4558.Sb01g031000.1	218	218	2.1e-120	100	100	218	0	0	1	218	1	218	437.6	4558.Sb01g031000.1,O,[glutathione Stransferase]
Chr01.g05618.m1	4558.Sb01g047330.1	275	275	1.4e-137	100	100	275	0	0	1	275	1	275	495	4558.Sb01g047330.1,S,[Dirigent-like protein],[disease resistance-responsive family protein]
Chr01.g00708.m1	4558.Sb01g006060.1	206	206	3e-108	100	100	206	0	0	1	206	1	206	397.1	4558.Sb01g006060.1,U,[Glycolipid transfer protein (GLTP)],[glycolipid transfer protein domain containing]
Chr01.g01472.m1	4558.Sb01g012780.1	102	104	2.3e-37	79	86.7	105	17	3	1	102	2	104	160.6	4558.Sb01g012780.1,S,[Auxin responsive protein]
Chr01.g03135.m1	39947.LOC_Os09g28680.1	188	1819	4.7e-44	77.5	92.8	111	25	0	1	111	1646	1756	183.7	39947.LOC_Os09g28680.1,CL,[Retrotransposon protein],[Transposase]
Chr01.g02680.m1	39947.LOC_Os08g17910.1	760	1415	6.8e-65	31.1	45.6	698	344	20	4	637	23	647	255	39947.LOC_Os08g17910.1,CL,[Retrotransposon protein],[Ty3-gypsy subclass]
Chr01.g02443.m1	4558.Sb01g021410.1	93	493	5.1e-07	43	47.7	86	7	1	1	44	82	167	59.7	4558.Sb01g021410.1,SD,[meprin and TRAF homology domain-containing protein MATH domain-containing protein]
Chr01.g00271.m1	4558.Sb01g001960.1	118	118	2e-56	100	100	118	0	0	1	118	1	118	224.2	4558.Sb01g001960.1,S,[Peptidase inhibitor I9]
Chr01.g03633.m1	4558.Sb01g029330.1	282	282	2.5e-166	100	100	282	0	0	1	282	1	282	590.5	4558.Sb01g029330.1,S,[Pollen allergen],[DPBB_1]
Chr01.g01956.m1	4558.Sb01g017310.1	510	510	1.6e-280	100	100	510	0	0	1	510	1	510	970.7	4558.Sb01g017310.1,O,[protease, serine, 16 (thymus)],[Serine carboxypeptidase S28],[serine carboxypeptidase S28 family protein]
Chr01.g05520.m1	4555.Si035902m	416	411	1.2e-124	77.4	80.9	429	66	11	1	416	1	411	452.6	4555.Si035902m,S,[IQ calmodulin-binding motif family protein],[IQ calmodulin-binding motif]
Chr01.g03184.m1	4558.Sb03g016081.1	367	495	5.5e-81	68.7	72.2	252	23	1	1	196	235	486	307.4	4558.Sb03g016081.1,S,[NA]
Chr01.g04422.m1	4558.Sb01g036200.1	649	1311	0	100	100	568	0	0	71	638	16	583	1125.5	4558.Sb01g036200.1,P,[phospholipid-transporting ATPase],[haloacid dehalogenase-like hydrolase],[E1-E2 ATPase],[ATPase, class],[P-type atpase]
Chr01.g01639.m1	4558.Sb01g014340.1	331	482	1.5e-162	95.7	95.7	304	0	1	1	291	1	304	578.2	4558.Sb01g014340.1,Q,[Cytochrome p450]
Chr01.g01868.m1	4558.Sb07g003845.1	141	289	4.4e-10	54.8	65.8	73	28	3	73	141	8	79	70.5	4558.Sb07g003845.1,DS,[BTB/POZ domain],[meprin and TRAF homology domain-containing protein MATH domain-containing protein]
Chr01.g03230.m1	4558.Sb01g026220.1	143	125	1.2e-58	100	100	119	0	0	1	119	1	119	231.9	4558.Sb01g026220.1,S,[AAI],[Inherit from lilNOG: AAI]
Chr01.g03233.m1	4577.GRMZM2G115085_P01	282	583	6.2e-64	53.9	68.3	230	59	1	1	183	73	302	250.4	4577.GRMZM2G115085_P01,CL,[Retrotransposon protein]
Chr01.g05924.m1	4558.Sb01g050070.1	340	340	1.3e-188	100	100	340	0	0	1	340	1	340	664.8	4558.Sb01g050070.1,G,[Xyloglucan endo-transglycosylase (XET) C-terminus],[hydrolase],[hydrolase family 16]
Chr01.g05046.m1	4558.Sb01g041960.1	311	365	1.5e-124	83.3	83.6	365	7	1	1	311	1	365	451.8	4558.Sb01g041960.1,S,[HLH]
Chr01.g04829.m1	4558.Sb01g039890.1	401	401	6e-206	100	100	401	0	0	1	401	1	401	722.6	4558.Sb01g039890.1,T,[PP2C_SIG],[Phosphatase],[phosphatase 2C],[PHOsphatase]
Chr01.g05844.m1	4558.Sb01g049330.1	233	116	4.2e-50	99.1	99.1	116	1	0	118	233	1	116	204.1	4558.Sb01g049330.1,S,[Peptidoglycan-binding LysM domain-containing protein],[Inherit from strNOG: Peptidoglycan-binding LysM domain-containing protein],[LysM domain]
Chr01.g03979.m1	4558.Sb01g032370.1	312	187	1.8e-72	100	100	139	0	0	174	312	49	187	278.9	4558.Sb01g032370.1,S,[ninja-family protein],[Protein of unknown function (DUF1675)]
Chr01.g01651.m1	4558.Sb01g014400.1	549	517	9e-136	87.1	89.2	278	21	2	282	544	158	435	490	4558.Sb01g014400.1,KS,[transcription, DNA-dependent],[B3]
Chr01.g04405.m1	4558.Sb01g036060.1	101	84	2.8e-27	72.6	72.6	84	23	0	18	101	1	84	127.1	4558.Sb01g036060.1,S,[NA]
Chr01.g04683.m1	4558.Sb01g038560.1	509	513	1.2e-299	99.2	99.2	513	0	1	1	509	1	513	1034.2	4558.Sb01g038560.1,T,[Serine Threonine protein kinase],[serine threonine-protein kinase],[snf1-related protein kinase],[SNF1-related protein kinase]
Chr01.g04584.m1	4558.Sb01g037730.1	237	237	2.6e-95	100	100	237	0	0	1	237	1	237	354.4	4558.Sb01g037730.1,S,[long cell-linked locus protein]
Chr01.g04125.m1	4558.Sb01g033620.1	350	355	3.7e-199	100	100	331	0	0	1	331	1	331	699.9	4558.Sb01g033620.1,DO,[Caspase domain],[Metacaspase]
Chr01.g03731.m1	4558.Sb01g030250.1	249	249	1.4e-139	100	100	249	0	0	1	249	1	249	501.5	4558.Sb01g030250.1,O,[glutathione s-transferase],[glutathione S-transferase],[Glutathione S-transferase, N-terminal domain],[glutathione Stransferase]
Chr01.g00678.m1	4558.Sb01g005800.1	370	157	4.9e-85	100	100	157	0	0	214	370	1	157	320.9	4558.Sb01g005800.1,U,[MD-2-related lipid recognition domain-containing protein ML domain-containing protein],[ML domain protein],[phosphatidylglycerol phosphatidylinositol transfer protein],[ML domain]
Chr01.g00676.m1	4558.Sb01g005770.1	474	474	3.9e-220	100	100	474	0	0	1	474	1	474	770	4558.Sb01g005770.1,MW,[periostin, osteoblast specific factor],[Beta-Ig-H3 fasciclin],[FAS1],[fasciclin-like arabinogalactan protein],[Fasciclin-like arabinogalactan protein]
Chr01.g02430.m1	4558.Sb01g021270.1	677	556	1.5e-286	98	98.2	547	11	0	1	547	1	547	991.1	4558.Sb01g021270.1,P,[Sodium/calcium exchanger protein],[calcium exchanger],[exchanger]
Chr01.g01400.m1	4577.GRMZM2G396685_P01	238	544	1.1e-85	70.5	79.1	244	63	5	1	237	22	263	322.4	4577.GRMZM2G396685_P01,SL,[transposon protein],[Inherit from KOG: transposon protein]
Chr01.g00462.m1	4577.GRMZM2G095865_P02	930	933	0	94.4	96.6	933	49	2	1	930	1	933	1549.6	4577.GRMZM2G095865_P02,LB,[DNA gyrase negatively supercoils closed circular double- stranded DNA in an ATP-dependent manner and also catalyzes the interconversion of other topological isomers of double-stranded DNA rings, including catenanes and knotted rings (By similarity)],[DNA gyrase subunit A],[TOP4c],[DNA gyrase/topoisomerase IV, subunit A],[Control of topological states of DNA by transient…
Chr01.g03755.m1	4558.Sb01g030410.1	1041	684	0	100	100	684	0	0	3	686	1	684	1330.5	4558.Sb01g030410.1,SU,[PPR repeat],[Pentatricopeptide repeat-containing protein]
Chr01.g05020.m1	4558.Sb01g041690.1	259	259	1e-150	100	100	259	0	0	1	259	1	259	538.5	4558.Sb01g041690.1,K,[Myblike DNAbinding domain containing protein],[Myb-like DNA-binding domain]
Chr01.g00172.m1	4558.Sb01g000980.1	474	666	1.4e-214	65.5	67.8	640	41	6	1	462	1	638	751.5	4558.Sb01g000980.1,SU,[Pentatricopeptide repeat-containing protein],[PPR repeat]
Chr01.g01414.m1	4558.Sb10g015050.1	375	703	7.6e-86	47.4	59.6	403	149	8	1	352	203	593	323.6	4558.Sb10g015050.1,CL,[Retrotransposon protein],[Inherit from strNOG: Pfam:RnaseH],[Pfam:RnaseH]
Chr01.g02377.m1	4558.Sb01g020820.1	208	293	3.2e-86	100	100	165	0	0	44	208	44	208	323.9	4558.Sb01g020820.1,S,[Translin],[Translin family]
Chr01.g00334.m1	4558.Sb01g002620.1	114	114	9.5e-56	100	100	114	0	0	1	114	1	114	221.9	4558.Sb01g002620.1,S,[NA]
Chr01.g05375.m1	4558.Sb01g045150.1	543	543	0	100	100	543	0	0	1	543	1	543	1085.1	4558.Sb01g045150.1,I,[3-ketoacyl-CoA synthase],[3-ketoacyl-coa synthase]
Chr01.g04059.m1	4577.GRMZM2G117293_P01	235	663	2.3e-43	48.1	70.9	189	94	1	50	234	142	330	181.8	4577.GRMZM2G117293_P01,LC,[Zinc knuckle],[Retrotransposon protein]
Chr01.g03299.m1	4558.Sb01g026730.1	498	495	9.6e-278	100	100	495	0	0	4	498	1	495	961.4	4558.Sb01g026730.1,BV,[Mate efflux family protein]
Chr01.g00404.m1	4558.Sb01g003190.1	634	634	6.9e-281	100	100	634	0	0	1	634	1	634	972.2	4558.Sb01g003190.1,T,[phosphatase 2C],[-phosphatase],[Phosphatase],[PP2Cc]
Chr01.g00554.m1	4558.Sb01g004640.1	2773	2610	0	93.6	93.9	2751	25	5	32	2773	1	2610	4978.3	4558.Sb01g004640.1,SE,[NA],[Inherit from NOG: Catalyzes the reversible conversion of 3- phosphohydroxypyruvate to phosphoserine and of 3-hydroxy-2-oxo-4- phosphonooxybutanoate to phosphohydroxythreonine (By similarity)]
Chr01.g01465.m1	4558.Sb01g012740.1	445	445	6.6e-262	100	100	445	0	0	1	445	1	445	908.7	4558.Sb01g012740.1,Z,[Tubulin is the major constituent of microtubules. It binds two moles of GTP, one at an exchangeable site on the beta chain and one at a non-exchangeable site on the alpha chain (By similarity)],[Tubulin is the major constituent of microtubules. It binds two moles of GTP, one at an exchangeable site on the beta chain and one at a non-exchangeable site on the alpha chain],[pro…
Chr01.g01320.m1	4558.Sb01g011400.1	192	192	7.9e-79	100	100	192	0	0	1	192	1	192	299.3	4558.Sb01g011400.1,S,[Protein of unknown function, DUF538]
Chr01.g01155.m1	4558.Sb01g010110.1	963	963	0	99.9	100	963	1	0	1	963	1	963	1748.8	4558.Sb01g010110.1,TS,[Serine Threonine protein kinase],[STYKc],[leucine Rich Repeat],[receptor protein kinase],[Receptor protein kinase]
Chr01.g01306.m1	4558.Sb01g011270.1	160	160	2.1e-64	100	100	160	0	0	1	160	1	160	251.1	4558.Sb01g011270.1,S,[non-specific lipid-transfer protein-like protein At2g13820-like],[AAI],[Non-specific lipid-transfer protein-like protein],[Protease inhibitor/seed storage/LTP family]
Chr01.g01413.m1	4558.Sb01g012260.1	307	360	3.4e-148	100	100	302	0	0	1	302	1	302	530.4	4558.Sb01g012260.1,KS,[Helix-loop-helix DNA-binding domain]
Chr01.g04524.m1	4558.Sb01g037190.1	120	155	4e-28	94	95.5	67	4	0	1	67	1	67	130.2	4558.Sb01g037190.1,F,[adenylosuccinate lyase]
Chr01.g04407.m1	4558.Sb01g036080.1	1182	1046	0	100	100	1046	0	0	1	1046	1	1046	2047.7	4558.Sb01g036080.1,L,[Nucleotidyltransferase domain],[domain) containing],[PAP associated domain containing]
Chr01.g00769.m1	4558.Sb01g006630.1	847	567	1.9e-302	99.8	99.8	548	1	0	62	609	1	548	1044.3	4558.Sb01g006630.1,FS,[Cytosolic purine],[5' nucleotidase family],[5'-nucleotidase]
Chr01.g03479.m1	4577.GRMZM2G168987_P01	132	131	1e-32	67.4	73.5	132	42	1	1	132	1	131	145.6	4577.GRMZM2G168987_P01,S,[NA]
Chr01.g05854.m1	4558.Sb01g049410.1	627	342	6e-184	97.6	98.5	332	8	0	1	332	1	332	650.2	4558.Sb01g049410.1,GO,[Phosphorylates low-molecular-mass and protein-bound erythrulosamines and ribulosamines, but not fructosamines or psicosamines, on the third carbon of the sugar moiety. Protein- bound erythrulosamine 3-phosphates and ribulosamine 3-phosphates are unstable and decompose under physiological conditions. Thus phosphorylation leads to deglycation (By similarity)],[Phosphorylates …
Chr01.g03999.m1	4558.Sb01g032575.1	453	427	1.7e-244	100	100	427	0	0	27	453	1	427	850.9	4558.Sb01g032575.1,S,[ACT domain]
Chr01.g05171.m1	4558.Sb01g043160.1	330	330	3.5e-191	99.4	99.7	330	2	0	1	330	1	330	673.3	4558.Sb01g043160.1,TS,[leucine rich repeat],[Leucine-rich repeat receptor-like protein kinase],[leucine Rich Repeat],[leucine-rich repeat resistance protein],[Leucine-rich repeat]
Chr01.g04376.m1	4558.Sb01g035810.1	148	148	3.6e-71	100	100	148	0	0	1	148	1	148	273.5	4558.Sb01g035810.1,S,[Pollen proteins Ole e I like]
Chr01.g05877.m1	4558.Sb01g049670.1	93	93	1.5e-46	100	100	93	0	0	1	93	1	93	191	4558.Sb01g049670.1,UO,[Mitochondrial import inner membrane translocase subunit],[mitochondrial import inner membrane translocase, subunit],[Tim10/DDP family zinc finger]
Chr01.g00692.m1	4558.Sb01g005890.1	245	245	1.8e-128	100	100	245	0	0	1	245	1	245	464.5	4558.Sb01g005890.1,S,[Inherit from strNOG: Expp1 protein],[Expp1 protein]
Chr01.g04065.m1	4558.Sb01g033140.1	594	596	0	99.7	99.7	596	0	1	1	594	1	596	1172.9	4558.Sb01g033140.1,G,[pectinesterase]
Chr01.g03845.m1	4558.Sb01g031200.1	248	152	6.2e-52	99.3	99.3	152	1	0	34	185	1	152	210.3	4558.Sb01g031200.1,S,[NA]
Chr01.g03065.m1	4558.Sb03g024033.1	641	894	1.1e-209	51.1	54.2	950	96	6	1	637	1	894	735.7	4558.Sb03g024033.1,S,[NA]
Chr01.g03677.m1	4558.Sb01g029720.1	403	403	1.8e-237	100	100	403	0	0	1	403	1	403	827.4	4558.Sb01g029720.1,S,[NA]
Chr01.g01056.m1	4558.Sb01g009310.1	287	287	5.9e-155	100	100	287	0	0	1	287	1	287	552.7	4558.Sb01g009310.1,SA,[ribosomal RNA small subunit methyltransferase],[RNA methyltransferase],[Specifically methylates the N3 position of the uracil ring of uridine 1498 (m3U1498) in 16S rRNA. Acts on the fully assembled 30S ribosomal subunit (By similarity)]
Chr01.g05434.m1	4558.Sb06g010640.1	706	225	6.8e-11	50.7	57.5	73	35	1	66	137	43	115	75.5	4558.Sb06g010640.1,S,[Putative gypsy type transposon]
Chr01.g05278.m1	4558.Sb01g044240.1	513	513	5.6e-265	100	100	513	0	0	1	513	1	513	919.1	4558.Sb01g044240.1,S,[Frigida-like protein]
Chr01.g01631.m1	4558.Sb01g014270.1	202	708	1.6e-109	100	100	192	0	0	1	192	514	705	401.4	4558.Sb01g014270.1,S,[transposon protein]
Chr01.g04943.m1	4558.Sb06g031990.1	83	211	9.2e-16	95.9	95.9	49	2	0	14	62	1	49	88.6	4558.Sb06g031990.1,S,[NA]
Chr01.g01975.m1	4558.Sb01g017430.1	377	377	1.1e-217	100	100	377	0	0	1	377	1	377	761.5	4558.Sb01g017430.1,Z,[Actins are highly conserved proteins that are involved in various types of cell motility and are ubiquitously expressed in all eukaryotic cells],[ACTIN],[Actin-related protein]
Chr01.g05873.m1	4558.Sb01g049620.1	1061	1061	0	100	100	1061	0	0	1	1061	1	1061	2121.3	4558.Sb01g049620.1,GI,[Bifunctional fucokinase fucose],[fucokinase],[L-fucokinase]
Chr01.g02503.m1	4558.Sb01g021850.1	384	371	4.9e-213	100	100	366	0	0	1	366	1	366	746.1	4558.Sb01g021850.1,SD,[meprin and TRAF homology domain-containing protein MATH domain-containing protein]
Chr01.g05197.m1	4558.Sb01g043460.1	274	274	1.2e-141	100	100	274	0	0	1	274	1	274	508.4	4558.Sb01g043460.1,O,[finger protein],[Zinc finger, C3HC4 type (RING finger)],[zinc ion binding],[RING-H2 finger protein]
Chr01.g02251.m1	4558.Sb01g019680.1	509	503	1.7e-229	100	100	474	0	0	1	474	1	474	801.2	4558.Sb01g019680.1,TS,[leucine rich repeat],[Leucine Rich Repeat],[leucine Rich Repeat]
Chr01.g04110.m1	4558.Sb01g033480.1	845	845	0	100	100	845	0	0	1	845	1	845	1738.4	4558.Sb01g033480.1,I,[Hydrolyzes glycerol-phospholipids at the terminal phosphodiesteric bond (By similarity)],[Catalyzes the reversible phosphatidyl group transfer from one phosphatidylglycerol molecule to another to form cardiolipin (CL) (diphosphatidylglycerol) and glycerol (By similarity)]
Chr01.g01663.m1	4558.Sb01g014580.1	235	300	9.5e-42	100	100	94	0	0	1	94	177	270	176.4	4558.Sb01g014580.1,K,[Helix-loop-helix DNA-binding domain],[helix-loop-helix DNA-binding domain containing protein]
Chr01.g02012.m1	4558.Sb01g017700.1	210	98	3.6e-32	96.9	97.9	97	3	0	1	97	1	97	144.4	4558.Sb01g017700.1,S,[AAI],[Bifunctional inhibitor lipid-transfer protein seed storage 2S albumin-like protein],[nonspecific lipid-transfer protein],[lipid-transfer protein]
Chr01.g03785.m1	4558.Sb01g030650.1	217	463	1.2e-118	100	100	217	0	0	1	217	247	463	431.8	4558.Sb01g030650.1,S,[NA]
Chr01.g02612.m1	4558.Sb01g022420.1	359	362	1.3e-98	100	100	359	0	0	1	359	4	362	365.9	4558.Sb01g022420.1,K,[transcription regulatory region sequence-specific DNA binding],[homeobox-leucine zipper protein]
Chr01.g01843.m1	4558.Sb01g016396.1	1262	267	6.1e-127	74.6	74.6	323	0	1	205	527	27	267	461.8	4558.Sb01g016396.1,O,[ubiquitin carboxyl-terminal hydrolase]
Chr01.g05499.m1	39947.LOC_Os01g05370.1	424	1084	1.2e-100	40.1	43.5	626	39	3	123	412	186	811	372.9	39947.LOC_Os01g05370.1,S,[Reverse transcriptase (RNA-dependent DNA polymerase)]
Chr01.g01048.m1	4558.Sb01g009240.1	693	693	0	100	100	693	0	0	1	693	1	693	1342.4	4558.Sb01g009240.1,S,[Domain of unknown function (DUF2828)]
Chr01.g05441.m1	4577.GRMZM2G096767_P01	1099	590	9e-135	45.3	58.6	589	205	6	605	1077	1	588	487.6	4577.GRMZM2G096767_P01,SL,[transposon protein]
Chr01.g05951.m1	4558.Sb01g050290.1	411	411	1.6e-233	100	100	411	0	0	1	411	1	411	814.3	4558.Sb01g050290.1,S,[Bestrophin, RFP-TM, chloride channel],[UPF0187 protein],[UPF0187 protein At3g61320]
Chr01.g05026.m1	4558.Sb01g041770.1	337	337	7.1e-192	100	100	337	0	0	1	337	1	337	675.6	4558.Sb01g041770.1,G,[peroxidase],[Peroxidase]
Chr01.g00894.m1	4558.Sb01g007760.1	449	449	1.3e-268	100	100	449	0	0	1	449	1	449	931	4558.Sb01g007760.1,S,[cobra-like protein],[COBRA-like protein]
Chr01.g04471.m1	4558.Sb01g036690.1	518	518	5.8e-294	100	100	518	0	0	1	518	1	518	1015.4	4558.Sb01g036690.1,G,[Pyruvate kinase]
Chr01.g00936.m1	4558.Sb01g008220.1	282	282	3.1e-156	100	100	282	0	0	1	282	1	282	557	4558.Sb01g008220.1,S,[Pfam:DUF124],[conserved protein]
Chr01.g00810.m1	4558.Sb01g007030.1	273	382	8.5e-103	100	100	198	0	0	1	198	1	198	379.4	4558.Sb01g007030.1,KS,[Myb-like DNA-binding domain],[transcription factor]
Chr01.g05289.m1	4558.Sb01g044370.1	410	413	3.8e-179	99.3	99.3	413	0	1	1	410	1	413	633.6	4558.Sb01g044370.1,S,[function DUF966 domain containing protein, expressed],[Domain of unknown function (DUF966)]
Chr01.g02347.m1	4558.Sb01g020505.1	170	139	4.7e-51	100	100	93	0	0	78	170	47	139	206.8	4558.Sb01g020505.1,S,[WRC]
Chr01.g05843.m1	4558.Sb01g049320.1	645	602	0	93.3	93.3	645	0	2	1	645	1	602	1191.4	4558.Sb01g049320.1,EG,[GMC oxidoreductase],[oxidoreductase],[Dehydrogenase]
Chr01.g05977.m1	4558.Sb01g050460.1	2416	2371	0	97.8	97.8	2420	1	2	1	2416	1	2371	4539.6	4558.Sb01g050460.1,K,[CCR4-NOT transcription complex subunit],[Ccr4-NOT transcription complex, subunit],[ccr4-Not transcription complex],[CCR4-Not complex component, Not1]
Chr01.g00108.m1	4558.Sb01g000400.1	722	722	0	100	100	722	0	0	1	722	1	722	1272.7	4558.Sb01g000400.1,QV,[ABC transporter],[ABC-2 type transporter],[(ABC) transporter]
Chr01.g01883.m1	4555.Si033913m	831	1358	0	81.9	90	824	143	3	1	819	205	1027	1343.2	4555.Si033913m,VQ,[(ABC) transporter],[Pleiotropic drug resistance protein],[pleiotropic drug resistance],[Pleiotropic drug resistance],[Plant PDR ABC transporter associated]
Chr01.g03666.m1	4558.Sb01g029580.1	273	162	2e-83	98.1	98.8	162	3	0	112	273	1	162	315.1	4558.Sb01g029580.1,S,[Inherit from euNOG: Arabidopsis protein of unknown function],[Arabidopsis protein of unknown function]
Chr01.g00830.m1	4558.Sb01g007210.1	306	306	1.6e-166	100	100	306	0	0	1	306	1	306	591.3	4558.Sb01g007210.1,S,[NA]
Chr01.g00727.m1	4577.GRMZM5G874903_P01	293	298	5.2e-130	83.9	86.2	298	43	2	1	293	1	298	469.9	4577.GRMZM5G874903_P01,G,[Ribose 5-phosphate isomerase A (phosphoriboisomerase A)],[Ribose-5-phosphate isomerase],[phosphoriboisomerase A],[ribose 5-phosphate isomerase A]
Chr01.g05094.m1	4558.Sb01g042400.1	686	686	0	100	100	686	0	0	1	686	1	686	1301.6	4558.Sb01g042400.1,TK,[response regulator],[REC]
Chr01.g04321.m1	4558.Sb01g035350.1	152	152	1.8e-81	100	100	152	0	0	1	152	1	152	307.8	4558.Sb01g035350.1,P,[Destroys radicals which are normally produced within the cells and which are toxic to biological systems (By similarity)]
Chr01.g02146.m1	4558.Sb01g018890.1	1568	1586	0	96.5	96.5	1441	0	1	121	1561	29	1418	2781.5	4558.Sb01g018890.1,AKL,[endoribonuclease Dicer],[Dicer-like endonuclease involved in cleaving double- stranded RNA in the RNA interference (RNAi) pathway. Produces 21 to 25 bp dsRNAs (siRNAs) which target the selective destruction of homologous RNAs leading to sequence-specific suppression of gene expression, called post-transcriptional gene silencing (PTGS). Part of a broad host defense response…
Chr01.g01321.m1	4558.Sb01g011410.1	365	365	2e-115	100	100	365	0	0	1	365	1	365	421.8	4558.Sb01g011410.1,S,[NA]
Chr01.g04774.m1	4558.Sb01g039410.1	337	414	5.5e-67	99.4	99.4	179	1	0	147	325	1	179	260.8	4558.Sb01g039410.1,GS,[Core-2/I-Branching enzyme],[Glucosaminyl (N-acetyl) transferase]
Chr01.g04369.m1	4558.Sb01g035750.1	447	447	4.6e-255	100	100	447	0	0	1	447	1	447	885.9	4558.Sb01g035750.1,LT,[FAD binding domain of DNA photolyase],[Blue-light photoreceptor],[deoxyribo-dipyrimidine photolyase],[cryptochrome]
Chr01.g05607.m1	4558.Sb01g047270.1	601	599	0	95.3	95.3	579	10	1	1	579	14	575	1092.4	4558.Sb01g047270.1,GMWS,[xyloglucan galactosyltransferase],[exostosin family],[xyloglucan galactosyltransferase KATAMARI1 homolog],[Exostosin family],[Exostosin]
Chr01.g02574.m1	4558.Sb01g022310.1	157	344	1.5e-59	98.5	99.2	133	2	0	1	133	1	133	235	4558.Sb01g022310.1,S,[Domain of unknown function (DUF383)],[DNA-binding protein HGH1]
Chr01.g03386.m1	4558.Sb01g027470.1	343	369	2.3e-145	91.9	91.9	369	4	1	1	343	1	369	521.2	4558.Sb01g027470.1,S,[Inherit from euNOG: Protein PHLOEM protein 2-LIKE],[Protein PHLOEM PROTEIN 2-LIKE],[Protein PHLOEM protein 2-LIKE]
Chr01.g02897.m1	39947.LOC_Os01g40770.1	428	426	4e-115	54.4	67.7	399	137	4	63	428	13	399	421	39947.LOC_Os01g40770.1,CL,[Retrotransposon protein]
Chr01.g01895.m1	4558.Sb01g016860.1	221	219	2.8e-88	100	100	166	0	0	56	221	54	219	330.9	4558.Sb01g016860.1,S,[Late embryogenesis abundant protein]
Chr01.g02590.m1	4558.Sb01g022360.1	365	436	3e-172	99.7	99.7	296	1	0	70	365	141	436	610.5	4558.Sb01g022360.1,OS,[RING],[protein binding zinc ion binding]
Chr01.g02874.m1	39947.LOC_Os09g07230.1	999	1230	7.8e-77	39	45.2	520	87	8	266	556	259	777	295	39947.LOC_Os09g07230.1,CL,[Retrotransposon protein]
Chr01.g00463.m1	4577.GRMZM2G395844_P02	337	241	5.8e-101	88	91.7	216	24	2	122	336	18	232	373.6	4577.GRMZM2G395844_P02,SU,[GTP-binding Protein],[ADP-ribosylation factor],[ARF],[ADP-ribosylation]
Chr01.g04236.m1	4558.Sb01g034570.1	437	437	4.1e-248	100	100	437	0	0	1	437	1	437	862.8	4558.Sb01g034570.1,T,[receptor-like protein kinase],[Serine Threonine protein kinase],[serine threonine-protein kinase At5g01020-like],[STYKc]
Chr01.g04254.m1	4558.Sb01g034740.1	531	531	1.2e-291	100	100	531	0	0	1	531	1	531	1007.7	4558.Sb01g034740.1,Q,[Cytochrome p450],[Cytochrome P450]
Chr01.g02609.m1	4558.Sb03g012283.1	635	666	1.2e-123	71.2	77.3	326	46	3	42	360	1	285	449.9	4558.Sb03g012283.1,S,[transposon protein],[Transposon protein],[MULE transposase domain]
Chr01.g03284.m1	4558.Sb01g026643.1	674	480	2.2e-224	100	100	398	0	0	276	673	27	424	784.6	4558.Sb01g026643.1,TS,[NB-ARC domain],[leucine Rich Repeat],[resistance protein]
Chr01.g03174.m1	4558.Sb01g021625.1	300	1001	1.7e-120	97.2	97.7	216	6	0	65	280	126	341	438.3	4558.Sb01g021625.1,S,[CACTA, En Spm sub-class]
Chr01.g04303.m1	4577.GRMZM2G308666_P01	430	491	1.8e-184	86.3	91.6	430	53	5	1	427	1	427	651.4	4577.GRMZM2G308666_P01,Q,[Cytochrome p450]
Chr01.g02991.m1	4558.Sb06g007325.1	935	720	0	74.4	79.6	850	88	3	1	850	1	720	1255	4558.Sb06g007325.1,CL,[Retrotransposon protein]
Chr01.g00722.m1	4558.Sb01g006190.1	424	424	5.6e-194	100	100	424	0	0	1	424	1	424	682.9	4558.Sb01g006190.1,K,[transcription factor],[Helix-loop-helix DNA-binding domain],[Transcription factor]
Chr01.g02097.m1	4558.Sb02g017020.1	737	802	3e-267	80.6	83.7	566	44	2	137	702	253	752	927.2	4558.Sb02g017020.1,CL,[Retrotransposon protein]
Chr01.g05756.m1	4558.Sb01g048550.1	189	169	2.3e-91	100	100	169	0	0	21	189	1	169	340.9	4558.Sb01g048550.1,LB,[DNA gyrase negatively supercoils closed circular double- stranded DNA in an ATP-dependent manner and also catalyzes the interconversion of other topological isomers of double-stranded DNA rings, including catenanes and knotted rings (By similarity)],[Control of topological states of DNA by transient breakage and subsequent rejoining of DNA strands. Topoisomerase II makes do…
Chr01.g02579.m1	4558.Sb05g000983.1	488	855	1.1e-127	88	90.2	266	32	0	1	266	564	829	463	4558.Sb05g000983.1,S,[NA]
Chr01.g00771.m1	4558.Sb01g006660.1	542	318	2e-172	99.7	99.7	318	1	0	225	542	1	318	611.7	4558.Sb01g006660.1,S,[NA]
Chr01.g05574.m1	4558.Sb01g046950.1	534	572	4.3e-268	100	100	510	0	0	1	510	1	510	929.5	4558.Sb01g046950.1,ZS,[TPR],[Kinesin light chain],[repeat-containing protein]
Chr01.g03746.m1	4558.Sb01g030360.1	321	330	1.3e-182	97.3	97.3	330	0	1	1	321	1	330	644.8	4558.Sb01g030360.1,S,[phosphate-induced protein 1 conserved region domain containing protein, expressed],[Phosphate-induced protein 1 conserved region]
Chr01.g03628.m1	4558.Sb01g029310.1	269	269	1.1e-155	100	100	269	0	0	1	269	1	269	555.1	4558.Sb01g029310.1,S,[Pollen allergen],[DPBB_1]
Chr01.g03412.m1	4558.Sb01g027630.1	2158	2003	0	92.8	92.8	2158	0	3	1	2158	1	2003	3608.2	4558.Sb01g027630.1,S,[NA]
Chr01.g00206.m1	4558.Sb01g001320.1	219	306	2.8e-88	83.6	84	219	2	1	1	219	1	185	330.9	4558.Sb01g001320.1,SD,[NUF2, NDC80 kinetochore complex component, homolog (S. cerevisiae)]
Chr01.g02643.m1	39947.LOC_Os04g27710.1	456	686	3.5e-40	49.4	61.4	176	51	2	296	436	335	507	172.2	39947.LOC_Os04g27710.1,CL,[Retrotransposon protein]
Chr01.g05867.m1	4558.Sb01g049550.1	394	355	3e-189	89.8	90.1	394	1	1	1	394	1	355	667.2	4558.Sb01g049550.1,QS,[Dehydrogenase],[KR domain],[short-chain dehydrogenase],[Dehydrogenase reductase]
Chr01.g02832.m1	4558.Sb0016s002240.1	723	220	2.8e-44	99	100	96	1	0	1	96	96	191	186.4	4558.Sb0016s002240.1,S,[NA]
Chr01.g04451.m1	4558.Sb01g036470.1	982	966	0	100	100	966	0	0	17	982	1	966	1930.6	4558.Sb01g036470.1,T,[Serine Threonine protein kinase],[leucine-rich repeat receptor-like protein kinase],[Leucine-rich repeat receptor-like protein kinase],[STYKc]
Chr01.g04155.m1	4558.Sb01g033865.1	526	938	4.3e-268	63.9	63.9	811	0	1	1	518	1	811	929.5	4558.Sb01g033865.1,T,[STYKc],[receptor-like protein kinase],[Serine Threonine protein kinase]
Chr01.g00903.m1	4558.Sb01g007850.1	1135	1135	0	100	100	1135	0	0	1	1135	1	1135	2248.8	4558.Sb01g007850.1,KT,[Regulatory photoreceptor which exists in two forms that are reversibly interconvertible by light the Pr form that absorbs maximally in the red region of the spectrum and the Pfr form that absorbs maximally in the far-red region],[Histidine kinase],[red, far-red light phototransduction]
Chr01.g00870.m1	4558.Sb01g007580.1	480	480	6.2e-282	100	100	480	0	0	1	480	1	480	975.3	4558.Sb01g007580.1,GTM,[UDP-glucose 6-dehydrogenase],[Udp-glucose 6-dehydrogenase]
Chr01.g05858.m1	4558.Sb01g049460.1	302	345	2.3e-173	87	87	345	2	1	1	302	1	345	614	4558.Sb01g049460.1,S,[Protein of unknown function (DUF1668)]
Chr01.g03062.m1	4558.Sb0012s004900.1	624	624	0	100	100	624	0	0	1	624	1	624	1231.5	4558.Sb0012s004900.1,U,[Vacuolar Protein],[sec1 family],[SEC1 family transport protein]
Chr01.g05543.m2	4558.Sb01g046620.1	763	763	0	100	100	763	0	0	1	763	1	763	1345.9	4558.Sb01g046620.1,VQ,[(ABC) transporter],[ABC transporter],[ABC-2 type transporter]
Chr01.g05220.m1	4558.Sb01g043670.1	381	381	2e-214	100	100	381	0	0	1	381	1	381	750.7	4558.Sb01g043670.1,J,[Ribosomal RNA large subunit methyltransferase],[Radical SAM superfamily],[rRNA (adenine-C2-)-methyltransferase activity]
Chr01.g05776.m1	4558.Sb01g048750.1	447	447	5.6e-261	100	100	447	0	0	1	447	1	447	905.6	4558.Sb01g048750.1,T,[Serine Threonine protein kinase],[serine threonine-protein kinase],[cbl-interacting protein kinase],[CBL-interacting protein kinase],[Cbl-interacting protein kinase]
Chr01.g03132.m1	4558.Sb01g024673.1	390	378	2.9e-104	86.4	87.9	280	21	1	110	389	1	263	384.8	4558.Sb01g024673.1,S,[Protein of unknown function, DUF573]
Chr01.g00641.m1	39946.BGIOSGA038089-PA	115	521	4.1e-22	75.7	81.1	74	18	0	35	108	249	322	110.2	39946.BGIOSGA038089-PA,S,[wound induced protein],[Inherit from strNOG: wound induced protein]
Chr01.g04231.m1	4558.Sb01g028030.1	118	331	1.6e-10	90.9	92.7	55	2	2	1	54	19	71	71.6	4558.Sb01g028030.1,VM,[3-beta hydroxysteroid dehydrogenase/isomerase family],[reductase],[bifunctional dihydroflavonol 4-reductase flavanone],[Nad-dependent epimerase dehydratase]
Chr01.g00458.m1	4555.Si024074m	885	1062	4.1e-239	49.6	56.9	885	193	6	208	882	153	994	833.9	4555.Si024074m,S,[transposon protein],[Transposon protein],[MULE transposase domain]
Chr01.g00927.m1	4558.Sb01g008130.1	711	567	4.2e-295	100	100	567	0	0	1	567	1	567	1019.6	4558.Sb01g008130.1,T,[STYKc],[SRSF protein kinase],[Protein tyrosine kinase],[serine threonine-protein kinase]
Chr01.g03691.m1	4558.Sb01g029925.1	1896	1195	0	100	100	1180	0	0	380	1559	5	1184	2382.1	4558.Sb01g029925.1,AS,[tetratricopeptide repeat],[TPR],[Tetratricopeptide repeat domain 37],[Tetratricopeptide repeat],[Inherit from strNOG: TPR]
Chr01.g03353.m1	39947.LOC_Os07g16750.1	425	1491	3.9e-78	46.1	60.1	469	187	6	4	418	2	458	298.1	39947.LOC_Os07g16750.1,CL,[Retrotransposon protein]
Chr01.g01395.m1	4558.Sb01g012120.1	260	193	5.6e-96	100	100	180	0	0	81	260	14	193	356.7	4558.Sb01g012120.1,S,[Thymocyte nuclear protein],[Pfam:DUF55],[thymocyte nuclear protein]
Chr01.g01517.m1	4558.Sb01g013130.1	362	472	8.2e-194	99.7	100	337	1	0	1	337	1	337	682.2	4558.Sb01g013130.1,SU,[PPR repeat],[Pentatricopeptide repeat-containing protein]
Chr01.g04026.m1	4558.Sb01g032790.1	309	309	7.5e-156	100	100	309	0	0	1	309	1	309	555.8	4558.Sb01g032790.1,O,[ATP-dependent protease La (LON) domain],[LON peptidase N-terminal domain and RING finger],[Peptidase S16, lon domain protein]
Chr01.g00745.m1	4558.Sb01g027780.1	1072	892	0	67.2	69.4	892	66	8	150	814	1	892	1162.1	4558.Sb01g027780.1,S,[transposon protein]
Chr01.g01869.m1	4558.Sb01g016650.1	624	626	0	98.7	99.4	626	6	1	1	624	1	626	1242.6	4558.Sb01g016650.1,VC,[FAD-binding and arabino-lactone oxidase domains containing protein],[FAD linked oxidase domain protein]
Chr01.g04308.m1	4558.Sb01g035200.1	332	338	9.8e-186	99.7	99.7	332	1	0	1	332	7	338	655.2	4558.Sb01g035200.1,QS,[short chain dehydrogenase],[KR domain],[Dehydrogenase]
Chr01.g00377.m1	4558.Sb01g002970.1	152	122	5.9e-45	100	100	122	0	0	31	152	1	122	186.4	4558.Sb01g002970.1,J,[Ribosomal protein L30p/L7e],[ribosomal protein],[Ribosomal protein]
Chr01.g04513.m1	4558.Sb01g037070.1	1332	774	0	72.4	74	999	51	8	334	1332	1	774	1340.1	4558.Sb01g037070.1,OUS,[PPR repeat],[pentatricopeptide repeat-containing protein At1g56690],[aspartic],[Pentatricopeptide repeat-containing protein]
Chr01.g02019.m1	4558.Sb01g017760.1	507	507	1.5e-254	100	100	507	0	0	1	507	1	507	884.4	4558.Sb01g017760.1,AL,[ATPdependent RNA helicase],[ATP-dependent RNA helicase],[DEAD-box ATP-dependent RNA helicase],[atp-dependent rna helicase]
Chr01.g00500.m1	4558.Sb01g004130.1	812	773	0	95.2	95.2	812	0	1	1	812	1	773	1525.8	4558.Sb01g004130.1,S,[raffinose synthase],[Raffinose synthase or seed imbibition protein Sip1],[Raffinose synthase protein Sip1],[galactinol--sucrose galactosyltransferase],[Galactinol--sucrose galactosyltransferase]
Chr01.g04627.m1	4558.Sb01g038070.1	1301	1301	0	100	100	1301	0	0	1	1301	1	1301	2452.6	4558.Sb01g038070.1,S,[NA]
Chr01.g00869.m1	4558.Sb01g007570.1	331	331	1.1e-136	100	100	331	0	0	1	331	1	331	492.3	4558.Sb01g007570.1,S,[WRKY]
Chr01.g00400.m1	4558.Sb01g003160.1	350	350	5.3e-182	100	100	350	0	0	1	350	1	350	642.9	4558.Sb01g003160.1,S,[NA]
Chr01.g00753.m1	4558.Sb01g006470.1	603	603	3e-217	100	100	392	0	0	212	603	212	603	760.8	4558.Sb01g006470.1,T,[receptor-like protein kinase],[Serine Threonine protein kinase],[STYKc]
Chr01.g05864.m1	4558.Sb01g049520.1	326	326	1e-187	100	100	326	0	0	1	326	1	326	661.8	4558.Sb01g049520.1,TS,[Rhomboid family],[Rhomboid],[inactive rhomboid protein 1-like],[rhomboid family]
Chr01.g02524.m1	4558.Sb05g019135.1	303	309	1.7e-83	68.1	71.2	260	32	3	1	209	11	270	315.5	4558.Sb05g019135.1,S,[Retrotransposon protein]
Chr01.g00663.m1	39947.LOC_Os09g14470.1	1177	1179	5.4e-53	28.5	38.6	910	297	26	8	632	1	841	216.1	39947.LOC_Os09g14470.1,CL,[Retrotransposon protein]
Chr01.g02439.m1	4558.Sb01g021380.1	237	587	2.2e-99	65.1	67.9	324	23	2	3	237	75	397	367.9	4558.Sb01g021380.1,SD,[meprin and TRAF homology domain-containing protein MATH domain-containing protein]
Chr01.g00652.m1	4558.Sb01g005560.1	794	776	0	97.6	97.7	794	1	1	1	794	1	776	1501.9	4558.Sb01g005560.1,T,[inactive leucine-rich repeat receptor-like protein kinase],[STYKc]
Chr01.g01872.m1	4558.Sb01g016680.1	269	247	3.6e-85	88.5	88.8	260	6	2	1	259	1	237	320.9	4558.Sb01g016680.1,O,[DnaJ domain],[DnaJ]
Chr01.g05648.m1	4558.Sb01g047580.1	627	620	0	96.8	96.8	627	3	1	1	627	11	620	1154.8	4558.Sb01g047580.1,SU,[Pentatricopeptide repeat-containing protein],[PPR repeat]
Chr01.g01552.m1	4558.Sb01g013470.1	1089	1218	0	83.2	83.2	1259	1	3	1	1089	1	1218	1957.6	4558.Sb01g013470.1,K,[DNA-directed RNA polymerase],[DNA-dependent RNA polymerase catalyzes the transcription of DNA into RNA using the four ribonucleoside triphosphates as substrates (By similarity)],[dna-directed rna polymerase]
Chr01.g04824.m1	4558.Sb01g039840.1	407	272	3.5e-92	99.3	99.3	272	2	0	136	407	1	272	344.7	4558.Sb01g039840.1,S,[Domain of unknown function (DUF296)]
Chr01.g02159.m1	4558.Sb03g043580.1	679	478	3.6e-110	60.8	64.3	406	77	14	95	431	68	460	405.2	4558.Sb03g043580.1,K,[transcription factor],[MADS],[Transcription factor]
Chr01.g02266.m1	39947.LOC_Os09g08020.1	924	1640	5.4e-274	59.9	69.2	818	159	4	263	917	722	1533	949.9	39947.LOC_Os09g08020.1,CL,[Retrotransposon protein]
Chr01.g00804.m1	4558.Sb01g006970.1	304	304	5.3e-162	100	100	304	0	0	1	304	1	304	576.2	4558.Sb01g006970.1,HSU,[Inherit from KOG: Pentatricopeptide repeat-containing protein],[Inherit from KOG: Catalyzes the transfer of endogenously produced octanoic acid from octanoyl-acyl-carrier-protein onto the lipoyl domains of lipoate-dependent enzymes. Lipoyl-ACP can also act as a substrate although octanoyl-ACP is likely to be the physiological substrate (By similarity)],[Pentatricopeptide r…
Chr01.g03020.m1	39947.LOC_Os05g34370.1	413	572	5.7e-26	33.3	51.4	216	136	3	19	231	5	215	124.8	39947.LOC_Os05g34370.1,S,[Retrotransposon protein]
Chr01.g05442.m1	4558.Sb01g045780.1	439	439	1.2e-234	100	100	439	0	0	1	439	1	439	818.1	4558.Sb01g045780.1,T,[receptor-like protein kinase],[Serine Threonine protein kinase],[protein kinase 2B, chloroplastic-like],[serine threonine-protein kinase NAK]
Chr01.g03682.m1	4558.Sb01g029770.1	761	761	0	100	100	761	0	0	1	761	1	761	1219.5	4558.Sb01g029770.1,M,[acid to the nucleotide precursor UDP-N-acetylmuramoyl-L-alanyl-D-glutamate (UMAG) in the biosynthesis of bacterial cell-wall peptidoglycan (By similarity)],[Mur ligase family, glutamate ligase domain],[Catalyzes the addition of meso-diaminopimelic acid to the nucleotide precursor UDP-N-acetylmuramoyl-L-alanyl-D-glutamate (UMAG) in the biosynthesis of bacterial cell-wall pept…
Chr01.g04803.m1	4577.GRMZM2G110309_P01	679	684	0	93.6	96.2	684	39	3	1	679	1	684	1229.2	4577.GRMZM2G110309_P01,K,[Telomere repeat-binding protein],[SANT]
Chr01.g01732.m1	4558.Sb01g015210.1	849	990	0	96.3	96.3	849	0	1	1	849	1	818	1645.2	4558.Sb01g015210.1,KS,[JmjC domain, hydroxylase],[lysine (K)-specific demethylase],[JmjC domain containing protein, expressed],[transcription factor jumonji (jmjC) domain-containing protein]
Chr01.g03680.m1	4558.Sb01g029740.1	899	813	0	100	100	813	0	0	87	899	1	813	1630.9	4558.Sb01g029740.1,S,[Protein of unknown function (DUF3741)],[expressed protein],[Expressed protein]
Chr01.g00215.m1	4558.Sb01g001420.1	145	145	7.3e-77	100	100	145	0	0	1	145	1	145	292.4	4558.Sb01g001420.1,K,[DNA-directed RNA polymerases I, II, and III],[DNA-directed RNA polymerases I, II and III]
Chr01.g00619.m1	4558.Sb09g006350.1	203	135	1.9e-22	83.1	83.1	89	13	2	1	87	1	89	112.1	4558.Sb09g006350.1,S,[hormone activity],[Rapid ALkalinization Factor (RALF) ]
Chr01.g05839.m1	4558.Sb01g049280.1	797	755	0	100	100	755	0	0	1	755	1	755	1498	4558.Sb01g049280.1,O,[peptidase (S8 and S53, subtilisin, kexin, sedolisin],[Peptidase inhibitor I9],[Subtilisin-like]
Chr01.g01971.m1	4558.Sb01g017400.1	375	280	5.6e-129	100	100	280	0	0	96	375	1	280	466.8	4558.Sb01g017400.1,S,[Arabidopsis protein of unknown function]
Chr01.g00368.m1	4558.Sb01g002860.1	465	465	1.4e-275	100	100	465	0	0	1	465	1	465	954.1	4558.Sb01g002860.1,CGS,[UDP-glucoronosyl and UDP-glucosyl transferase],[UDP-glucoronosyl UDP-glucosyl transferase family protein],[UDP-Glycosyltransferase],[Transferase]
Chr01.g02423.m1	4558.Sb01g021200.1	174	174	7.1e-95	100	100	174	0	0	1	174	1	174	352.4	4558.Sb01g021200.1,T,[Universal stress protein family],[Universal stress protein]
Chr01.g04196.m1	4558.Sb01g034225.1	308	150	1.2e-76	100	100	150	0	0	137	286	1	150	292.7	4558.Sb01g034225.1,U,[Prenylated RAB acceptor]
Chr01.g03790.m1	4558.Sb01g030700.1	823	832	0	91.1	91.3	858	15	4	1	823	1	832	1207.2	4558.Sb01g030700.1,T,[receptor-like protein kinase],[STYKc],[Serine Threonine protein kinase]
Chr01.g02309.m1	4538.ORGLA10G0108300.1	1483	1476	0	73.6	81.6	1506	345	18	1	1483	1	1476	1971.8	4538.ORGLA10G0108300.1,KL,[Inherit from strNOG: SNF2 family N-terminal domain],[SNF2 family N-terminal domain],[helicase],[alpha thalassemia mental retardation syndrome X-linked]
Chr01.g01409.m1	4558.Sb01g012220.1	131	122	1.8e-45	98.2	98.2	113	2	0	19	131	10	122	188	4558.Sb01g012220.1,S,[Inherit from NOG: epidermal patterning factor-like protein],[epidermal patterning factor-like protein]
Chr01.g02702.m1	39947.LOC_Os08g17910.1	728	1415	4.1e-51	30.7	44.3	670	351	23	4	605	23	647	209.1	39947.LOC_Os08g17910.1,CL,[Retrotransposon protein],[Ty3-gypsy subclass]
Chr01.g05817.m1	4558.Sb01g049080.1	323	315	3.1e-104	95.4	96.1	280	13	0	20	299	1	280	384.4	4558.Sb01g049080.1,K,[Helix-loop-helix DNA-binding domain]
Chr01.g03208.m1	39947.LOC_Os06g35000.1	243	1018	3.8e-102	71.2	79.2	264	46	1	1	234	438	701	377.1	39947.LOC_Os06g35000.1,CL,[Retrotransposon protein],[retrotransposon]
Chr01.g05569.m1	4558.Sb01g046910.1	319	237	1.4e-128	100	100	237	0	0	83	319	1	237	465.3	4558.Sb01g046910.1,O,[The proteasome is a multicatalytic proteinase complex which is characterized by its ability to cleave peptides with Arg, Phe, Tyr, Leu, and Glu adjacent to the leaving group at neutral or slightly basic pH. The proteasome has an ATP-dependent proteolytic activity (By similarity)],[The proteasome is a multicatalytic proteinase complex which is characterized by its ability to …
Chr01.g05307.m1	4558.Sb01g044550.1	217	217	9.1e-116	100	100	217	0	0	1	217	1	217	422.2	4558.Sb01g044550.1,SU,[GTP-binding Protein],[ras-related protein],[RAB]
Chr01.g04073.m1	4558.Sb01g033170.1	191	151	1.4e-51	100	100	97	0	0	95	191	55	151	208.8	4558.Sb01g033170.1,O,[Zinc finger, C3HC4 type (RING finger)],[zinc ion binding],[whole genome shotgun sequence]
Chr01.g01236.m1	4558.Sb01g010670.1	290	441	2e-97	99	99	193	2	0	83	275	1	193	361.7	4558.Sb01g010670.1,EG,[EamA-like transporter family],[membrane]
Chr01.g04102.m1	4558.Sb01g033410.1	649	555	1.6e-280	100	100	547	0	0	1	547	1	547	971.1	4558.Sb01g033410.1,GI,[Organic cation carnitine transporter],[major facilitator Superfamily],[transporter]
Chr01.g04605.m1	4558.Sb01g037920.1	159	159	1.2e-83	99.4	100	159	1	0	1	159	1	159	315.1	4558.Sb01g037920.1,S,[major allergen Pru ar],[Pathogenesis-related protein]
Chr01.g04591.m1	4558.Sb01g037820.1	498	516	1.2e-264	96.3	96.3	516	1	1	1	498	1	516	917.9	4558.Sb01g037820.1,S,[Calmodulin binding protein-like]
Chr01.g05014.m1	4577.GRMZM2G074032_P01	459	448	1.3e-90	86.1	86.6	404	35	5	62	459	60	448	339.7	4577.GRMZM2G074032_P01,KS,[ZnF_C2H2],[Zinc finger protein],[Zinc finger, C2H2 type]
Chr01.g05861.m1	4558.Sb01g049490.1	389	389	5.1e-218	100	100	389	0	0	1	389	1	389	762.7	4558.Sb01g049490.1,S,[F-box protein],[F-Box protein]
Chr01.g03703.m1	4558.Sb01g030040.1	385	238	2.5e-71	99.5	99.5	184	1	0	148	331	1	184	275.4	4558.Sb01g030040.1,O,[Zinc finger, C3HC4 type (RING finger)],[finger protein],[zinc ion binding]
Chr01.g05341.m1	4558.Sb01g044880.1	107	332	4.8e-41	98.9	100	87	1	0	1	87	1	87	172.9	4558.Sb01g044880.1,GVM,[Polysaccharide biosynthesis protein],[reductase],[Nad-dependent epimerase dehydratase]
Chr01.g04238.m1	4558.Sb01g034580.1	653	392	9.9e-190	100	100	326	0	0	322	647	1	326	669.5	4558.Sb01g034580.1,S,[DHHC palmitoyltransferase],[Zinc finger, DHHC-type containing],[zinc finger]
Chr01.g01078.m1	4558.Sb01g009480.1	134	360	6.4e-43	100	100	128	0	0	1	128	1	128	179.5	4558.Sb01g009480.1,K,[homeobox],[homeobox protein]
Chr01.g03952.m1	4558.Sb01g032110.1	494	541	4e-284	100	100	494	0	0	1	494	48	541	982.6	4558.Sb01g032110.1,S,[DUF1336 domain containing protein, expressed],[Protein of unknown function (DUF1336)]
Chr01.g03705.m1	4558.Sb01g030060.1	136	136	2.4e-66	100	100	136	0	0	1	136	1	136	257.3	4558.Sb01g030060.1,D,[protein kinase inhibitor activity],[negative regulation of protein phosphorylation]
Chr01.g05782.m1	4558.Sb01g048800.1	520	520	5.9e-278	100	100	520	0	0	1	520	1	520	962.2	4558.Sb01g048800.1,P,[domain-containing protein],[Domain of unknown function DUF21],[domain--containing protein],[CBS Domain protein]
Chr01.g01430.m1	4558.Sb01g012420.1	480	441	9.3e-262	99.1	99.3	441	4	0	40	480	1	441	908.3	4558.Sb01g012420.1,S,[NA]
Chr01.g00801.m1	4558.Sb01g006940.1	188	188	1.9e-64	100	100	188	0	0	1	188	1	188	251.5	4558.Sb01g006940.1,S,[NA]
Chr01.g03923.m1	4558.Sb01g031910.1	336	336	7.4e-165	100	100	336	0	0	1	336	1	336	585.9	4558.Sb01g031910.1,S,[- Root cap and Late embryogenesis related family protein precursor]
Chr01.g02530.m1	4558.Sb01g021990.1	216	800	5.3e-116	100	100	202	0	0	1	202	150	351	422.9	4558.Sb01g021990.1,HI,[Terpene synthase family, metal binding domain],[diphosphate synthase],[Ent-copalyl diphosphate synthase]
Chr01.g01190.m1	4555.Si036280m	367	367	4.4e-211	95.6	97.8	367	16	0	1	367	1	367	739.6	4555.Si036280m,E,[glutamine synthetase]
Chr01.g00191.m1	4558.Sb01g001170.1	267	267	3.8e-148	100	100	267	0	0	1	267	1	267	530	4558.Sb01g001170.1,QS,[short chain dehydrogenase],[Dehydrogenase reductase],[reductase]
Chr01.g01746.m1	4558.Sb01g015360.1	1015	514	2.9e-273	99.8	99.8	479	1	0	3	481	1	479	947.6	4558.Sb01g015360.1,Q,[Cytochrome P450],[Cytochrome p450],[cytochrome P450]
Chr01.g02699.m1	39947.LOC_Os11g45240.1	887	2289	0	57.2	72.4	929	330	3	1	885	1331	2235	1078.9	39947.LOC_Os11g45240.1,CL,[Retrotransposon protein]
Chr01.g04895.m1	4558.Sb01g040540.1	119	119	3.8e-63	100	100	119	0	0	1	119	1	119	246.5	4558.Sb01g040540.1,S,[Plastocyanin-like domain]
Chr01.g02105.m1	4558.Sb01g018590.1	182	182	3.9e-104	100	100	182	0	0	1	182	1	182	383.3	4558.Sb01g018590.1,S,[Inherit from euNOG: Ripening-related protein],[Ripening-related protein],[ripening-related protein]
Chr01.g00588.m1	4558.Sb01g004950.1	372	372	6.2e-221	100	100	372	0	0	1	372	1	372	772.3	4558.Sb01g004950.1,US,[Prolactin regulatory element binding],[WD domain, G-beta repeat],[Sec12-like protein]
Chr01.g03824.m1	4558.Sb01g031060.1	519	519	2.4e-303	100	100	519	0	0	1	519	1	519	1046.6	4558.Sb01g031060.1,Q,[Cytochrome p450],[cytochrome P450],[Cytochrome P450]
Chr01.g03571.m1	4558.Sb01g028820.1	208	208	1.7e-98	100	100	208	0	0	1	208	1	208	364.8	4558.Sb01g028820.1,S,[PRA1 family protein]
Chr01.g03485.m1	39947.LOC_Os12g26790.1	800	1407	9e-185	42.7	53	914	278	12	68	763	22	907	653.3	39947.LOC_Os12g26790.1,CAL,[Retrotransposon protein]
Chr01.g00659.m1	4558.Sb01g005630.1	128	128	1.3e-64	100	100	128	0	0	1	128	1	128	251.5	4558.Sb01g005630.1,S,[Plastocyanin-like domain]
Chr01.g02444.m1	4558.Sb01g021397.1	305	211	3.1e-61	100	100	114	0	0	192	305	98	211	241.5	4558.Sb01g021397.1,SV,[Retrotransposon protein]
Chr01.g02302.m1	4558.Sb1475s002010.1	279	447	2.9e-74	70.3	83.2	202	60	0	68	269	36	237	284.6	4558.Sb1475s002010.1,LC,[Inherit from KOG: Retrotransposon protein],[Retrotransposon protein]
Chr01.g05015.m1	4558.Sb01g041640.1	314	348	1.6e-185	100	100	314	0	0	1	314	35	348	654.4	4558.Sb01g041640.1,SK,[reductase],[Aldo/keto reductase family],[oxidoreductase 1],[NAD(P)H-dependent oxidoreductase],[)-reductase]
Chr01.g05345.m1	4558.Sb01g044920.1	423	499	8.3e-238	100	100	423	0	0	1	423	1	423	828.6	4558.Sb01g044920.1,TS,[leucine rich repeat],[Leucine Rich Repeat],[LRR receptor-like serine threonine-protein kinase],[leucine Rich Repeat]
Chr01.g00348.m1	4558.Sb01g002690.1	244	335	2.3e-107	100	100	232	0	0	1	232	1	232	394.4	4558.Sb01g002690.1,P,[cellular response to phosphate starvation],[SPX domain-containing membrane protein],[SPX domain-containing protein],[Vacuolar transporter chaperone]
Chr01.g01921.m1	4558.Sb01g017070.1	371	371	2.9e-210	99.5	99.5	371	2	0	1	371	1	371	736.9	4558.Sb01g017070.1,C,[aldo keto reductase],[Aldo/keto reductase family],[Aldo keto reductase family protein],[Aldo keto reductase],[Potassium voltage-gated channel, shaker-related subfamily, beta member]
Chr01.g01604.m1	4558.Sb06g010640.1	782	225	1.1e-09	49.3	56.3	71	35	1	67	136	45	115	71.6	4558.Sb06g010640.1,S,[Putative gypsy type transposon]
Chr01.g03962.m1	4558.Sb01g032230.1	415	415	6.5e-179	100	100	415	0	0	1	415	1	415	632.9	4558.Sb01g032230.1,KS,[Zinc finger protein],[ZnF_C2H2]
Chr01.g02051.m1	4558.Sb01g018080.1	82	202	3.4e-31	100	100	70	0	0	1	70	1	70	139.8	4558.Sb01g018080.1,S,[NA]
Chr01.g05602.m1	4555.Si035407m	499	487	1.4e-212	76.7	85.2	494	94	7	1	492	1	475	745	4555.Si035407m,CGS,[UDP-glucoronosyl and UDP-glucosyl transferase],[UDP-glycosyltransferase 92A1-like],[UDP-Glycosyltransferase],[Transferase]
Chr01.g03124.m1	39947.LOC_Os12g28150.1	522	1271	7.1e-122	44.9	58	559	238	9	9	501	634	1188	443.7	39947.LOC_Os12g28150.1,CL,[Retrotransposon protein]
Chr01.g02898.m1	4558.Sb01g005015.1	461	1005	1.1e-107	61.1	69.1	375	137	2	90	461	1	369	396.4	4558.Sb01g005015.1,CL,[Retrotransposon protein],[Integrase core domain]
Chr01.g02218.m1	4558.Sb01g019390.1	479	479	3.3e-275	100	100	479	0	0	1	479	1	479	953	4558.Sb01g019390.1,T,[Casein Kinase],[STYKc]
Chr01.g02154.m1	39947.LOC_Os11g45240.1	902	2289	0	52.9	67.4	1038	345	6	1	901	1258	2288	1084.7	39947.LOC_Os11g45240.1,CL,[Retrotransposon protein]
Chr01.g05995.m1	4558.Sb03g030970.1	196	334	1e-09	48.3	55.2	87	14	1	28	83	218	304	69.7	4558.Sb03g030970.1,S,[NA]
Chr01.g04745.m1	4558.Sb01g039120.1	232	232	2.6e-129	100	100	232	0	0	1	232	1	232	467.2	4558.Sb01g039120.1,S,[PsbP-like protein 2],[PsbP]
Chr01.g05207.m1	4558.Sb01g043530.1	405	405	2.2e-235	100	100	405	0	0	1	405	1	405	820.5	4558.Sb01g043530.1,S,[Acetyltransferase (GNAT) family],[FR47-like protein]
Chr01.g00124.m1	4558.Sb01g000550.1	269	269	4e-145	100	100	269	0	0	1	269	1	269	520	4558.Sb01g000550.1,S,[Domain of unknown function (DUF303) ],[Carbohydrate esterase]
Chr01.g00940.m1	4558.Sb01g008270.1	86	86	1.4e-43	100	100	86	0	0	1	86	1	86	181	4558.Sb01g008270.1,J,[40s ribosomal protein S27]
Chr01.g04855.m1	4558.Sb01g040160.1	458	477	1.1e-179	100	100	336	0	0	1	336	1	336	635.6	4558.Sb01g040160.1,SB,[domain-containing protein],[Potassium channel tetramerisation domain containing 3],[Inherit from strNOG: domain-containing protein]
Chr01.g05110.m1	4577.GRMZM2G411668_P01	806	810	0	90.7	93.7	815	48	8	1	793	2	810	1397.9	4577.GRMZM2G411668_P01,T,[serine threonine-protein kinase]
Chr01.g03370.m1	4558.Sb01g021625.1	436	1001	2.1e-175	53.6	54.2	688	10	3	58	436	121	808	621.3	4558.Sb01g021625.1,S,[CACTA, En Spm sub-class]
Chr01.g04222.m1	4558.Sb01g034440.1	434	224	2.9e-81	84.7	87.4	183	22	1	237	419	43	219	308.5	4558.Sb01g034440.1,O,[Pyroglutamyl peptidase],[Pyroglutamyl-peptidase],[Removes 5-oxoproline from various penultimate amino acid residues except L-proline (By similarity)]
Chr01.g03900.m1	4558.Sb01g031700.1	414	425	3.6e-238	100	100	414	0	0	1	414	12	425	829.7	4558.Sb01g031700.1,S,[Nucleotide-diphospho-sugar transferase]
Chr01.g00370.m1	4558.Sb01g002900.1	453	434	1.6e-162	74.7	80.2	434	72	11	1	423	1	407	578.6	4558.Sb01g002900.1,S,[NAC domain transcription factor superfamily protein]
Chr01.g01640.m1	4558.Sb01g014350.1	481	481	1e-284	100	100	481	0	0	1	481	1	481	984.6	4558.Sb01g014350.1,Q,[Cytochrome p450]
Chr01.g01505.m1	4558.Sb01g013060.1	286	734	4.2e-145	100	100	250	0	0	1	250	37	286	520	4558.Sb01g013060.1,T,[- OsWAK receptor-like protein kinase],[Serine Threonine protein kinase],[Calcium-binding EGF domain],[Wall-associated receptor kinase]
Chr01.g05810.m1	4558.Sb01g049030.1	336	336	2.3e-198	100	100	336	0	0	1	336	1	336	697.2	4558.Sb01g049030.1,QS,[Oxidoreductase, 2OG-Fe oxygenase family protein, expressed],[oxidoreductase, 2OG-Fe(II) oxygenase family protein],[)-oxidoreductase],[2OGFe(II) oxygenase]
Chr01.g03603.m1	4558.Sb01g029060.1	456	456	8.8e-262	100	100	456	0	0	1	456	1	456	908.3	4558.Sb01g029060.1,EH,[8-amino-7-oxononanoate],[cDNA clone J023027A08, full insert sequence],[8-Amino-7-oxononanoate synthase],[8-amino-7-oxononanoate synthase],[Glycine C-acetyltransferase]
Chr01.g02338.m1	4555.Si034966m	564	560	3.1e-288	93.1	96.5	565	33	3	1	564	1	560	996.5	4555.Si034966m,P,[arsenical pump membrane protein],[oculocutaneous albinism II],[transporter],[Citrate transporter],[Arsenical pump membrane protein]
Chr01.g04720.m1	4558.Sb01g038900.1	167	244	1.6e-80	94.4	94.4	162	0	1	1	162	1	153	304.7	4558.Sb01g038900.1,O,[Glutathione S-transferase],[glutathione Stransferase],[Inherit from strNOG: Glutathione S-transferase]
Chr01.g05587.m1	4558.Sb01g047060.1	382	382	1.8e-207	100	100	382	0	0	1	382	1	382	727.6	4558.Sb01g047060.1,S,[UPF0496 protein],[Protein of unknown function (DUF677)]
Chr01.g05815.m1	4577.GRMZM2G037416_P01	345	509	5.7e-35	74.7	87.4	95	24	0	1	95	110	204	154.5	4577.GRMZM2G037416_P01,CL,[Retrotransposon protein],[ZnF_C2HC]
Chr01.g03264.m1	4558.Sb01g026440.1	395	316	9.3e-175	98.7	99	308	4	0	88	395	9	316	619	4558.Sb01g026440.1,S,[GDSL-like Lipase/Acylhydrolase],[GDSL esterase lipase]
Chr01.g02294.m1	39947.LOC_Os01g18650.1	212	750	1.7e-50	40.3	49.8	305	61	3	1	184	432	736	205.3	39947.LOC_Os01g18650.1,LS,[transposon protein],[zinc finger BED domain-containing protein]
Chr01.g04933.m1	4558.Sb01g040900.1	512	512	6.2e-288	100	100	512	0	0	1	512	1	512	995.3	4558.Sb01g040900.1,I,[Phosphomevalonate kinase],[GHMP kinases N terminal domain],[Phosphomevalonate]
Chr01.g04481.m1	4558.Sb01g036760.1	333	333	9.5e-181	100	100	333	0	0	1	333	1	333	638.6	4558.Sb01g036760.1,OU,[Translocase of outer mitochondrial membrane 40 homolog],[Mitochondrial import receptor subunit TOM40],[Mitochondrial import receptor subunit]
Chr01.g01188.m1	4558.Sb01g010250.1	605	605	0	100	100	605	0	0	1	605	1	605	1135.9	4558.Sb01g010250.1,E,[Threonine dehydratase],[threonine dehydratase biosynthetic],[dehydratase],[Threonine dehydratase biosynthetic],[C-terminal regulatory domain of Threonine dehydratase]
Chr01.g04360.m1	4558.Sb01g035710.1	494	494	2e-291	100	100	494	0	0	1	494	1	494	1006.9	4558.Sb01g035710.1,S,[F-box domain]
Chr01.g04686.m1	4558.Sb01g038590.1	423	426	5.6e-194	98.8	99.1	426	2	1	1	423	1	426	682.9	4558.Sb01g038590.1,ZS,[Myosin-like coiled-coil protein],[Alpha-taxilin],[Taxilin beta]
Chr01.g04346.m1	4558.Sb01g035560.1	426	426	2e-42	100	100	89	0	0	1	89	1	89	179.5	4558.Sb01g035560.1,PS,[Heavy metal-associated domain containing protein],[Heavy-metal-associated domain],[heavy metal transport detoxification protein]
Chr01.g02615.m1	4558.Sb01g022440.1	95	95	7.2e-41	100	100	95	0	0	1	95	1	95	172.2	4558.Sb01g022440.1,K,[Transcription factor],[transcription factor]
Chr01.g00088.m1	4558.Sb01g000200.1	221	221	1.3e-120	100	100	221	0	0	1	221	1	221	438.3	4558.Sb01g000200.1,S,[Late embryogenesis abundant protein]
Chr01.g02357.m1	4558.Sb05g026020.1	495	460	1.5e-68	46.7	63.3	338	158	7	1	333	27	347	266.5	4558.Sb05g026020.1,CL,[Retrotransposon protein],[Inherit from KOG: Retrotransposon protein]
Chr01.g00639.m1	4558.Sb01g005430.1	183	146	1.3e-41	100	100	116	0	0	1	116	1	116	175.6	4558.Sb01g005430.1,S,[Non-specific lipid-transfer protein-like protein],[Protease inhibitor/seed storage/LTP family],[- Protease inhibitor seed storage LTP family protein precursor, expressed]
Chr01.g03201.m1	4558.Sb05g018940.1	524	316	6.1e-150	100	100	314	0	0	1	314	1	314	537	4558.Sb05g018940.1,S,[NA]
Chr01.g05534.m1	4577.GRMZM2G377780_P03	801	818	0	87	89.7	826	57	8	1	790	1	812	1386.7	4577.GRMZM2G377780_P03,O,[peptidase (S8 and S53, subtilisin, kexin, sedolisin],[Subtilase family]
Chr01.g03260.m1	4558.Sb05g016840.1	846	836	2e-211	59.6	62.8	874	185	11	1	846	103	836	741.9	4558.Sb05g016840.1,S,[Retrotransposon protein]
Chr01.g03803.m1	4558.Sb01g030800.1	360	228	7.3e-126	100	100	228	0	0	133	360	1	228	456.4	4558.Sb01g030800.1,O,[Glutathione S-transferase, N-terminal domain],[glutathione Stransferase]
Chr01.g00100.m1	4558.Sb01g000350.1	793	793	0	99.9	100	793	1	0	1	793	1	793	1541.6	4558.Sb01g000350.1,O,[peptidase (S8 and S53, subtilisin, kexin, sedolisin],[Peptidase inhibitor I9],[Subtilisin-like]
Chr01.g04500.m1	4558.Sb01g036940.1	313	237	3.1e-88	99.1	99.1	233	2	0	81	313	5	237	331.3	4558.Sb01g036940.1,S,[VQ motif]
Chr01.g05037.m1	4558.Sb01g041870.1	421	421	1.3e-238	100	100	421	0	0	1	421	1	421	831.2	4558.Sb01g041870.1,L,[mitochondrial structure specific endonuclease I (SSE-1)],[Structure-specific nuclease with 5'-flap endonuclease and 5'-3' exonuclease activities involved in DNA replication and repair. During DNA replication, cleaves the 5'-overhanging flap structure that is generated by displacement synthesis when DNA polymerase encounters the 5'-end of a downstream Okazaki fragment. It ent…
Chr01.g02749.m1	4558.Sb01g023431.1	184	134	2e-63	97.8	97.8	134	3	0	14	147	1	134	248.1	4558.Sb01g023431.1,S,[Divergent CCT motif]
Chr01.g01673.m1	4577.GRMZM2G077131_P01	307	293	5.4e-122	74.4	77.7	309	61	3	1	307	1	293	443.4	4577.GRMZM2G077131_P01,S,[Inherit from lilNOG: Single-strand binding protein family],[Single-strand binding protein family]
Chr01.g05478.m1	4558.Sb01g046120.1	311	312	2.4e-162	95.5	95.5	312	13	1	1	311	1	312	577.4	4558.Sb01g046120.1,S,[Tetratricopeptide repeat]
Chr01.g03516.m1	4558.Sb01g028370.1	581	466	4.7e-252	100	100	466	0	0	116	581	1	466	876.3	4558.Sb01g028370.1,GF,[pfkB family carbohydrate kinase],[Carbohydrate kinase],[pfkb domain protein],[adenosine kinase],[carbohydrate kinase family protein]
Chr01.g02722.m1	39947.LOC_Os03g35560.1	669	1248	1.1e-172	39.8	47.5	1011	228	10	1	635	68	1073	612.8	39947.LOC_Os03g35560.1,CL,[Retrotransposon protein]
Chr01.g05513.m1	4533.OB03G14700.1	651	887	2.1e-187	50.7	54.5	793	164	13	64	651	117	887	661.8	4533.OB03G14700.1,KS,[HSF-type DNA-binding],[Catalyzes the formation of formate and 2-keto-4- methylthiobutyrate (KMTB) from 1,2-dihydroxy-3-keto-5- methylthiopentene (DHK-MTPene) (By similarity)],[Transcription factor],[transcription factor],[Catalyzes 2 different reactions between oxygene and the acireductone 1,2-dihydroxy-3-keto-5-methylthiopentene (DHK-MTPene) depending upon the metal bound i…
Chr01.g01065.m1	4558.Sb01g009390.1	331	210	1.3e-116	100	100	210	0	0	122	331	1	210	425.6	4558.Sb01g009390.1,S,[ER membrane protein complex subunit],[Uncharacterised protein family (UPF0172)]
Chr01.g05101.m1	4558.Sb01g042470.1	519	519	3.1e-303	99	100	519	5	0	1	519	1	519	1046.2	4558.Sb01g042470.1,Q,[Cytochrome p450],[Cytochrome P450],[cytochrome P450]
Chr01.g04316.m1	4577.GRMZM2G150834_P01	405	398	2.1e-174	91.6	95.5	334	28	0	72	405	63	396	617.8	4577.GRMZM2G150834_P01,DU,[minichromosome maintenance complex component 3 associated protein],[SAC3 GANP family protein],[SAC3/GANP/Nin1/mts3/eIF-3 p25 family]
Chr01.g04508.m1	4558.Sb01g037030.1	301	301	1.3e-165	100	100	301	0	0	1	301	1	301	588.2	4558.Sb01g037030.1,GS,[SNF1-related protein kinase regulatory subunit],[Protein kinase, AMP-activated, beta],[snf1-related protein kinase regulatory subunit],[5'-AMP-activated protein kinase beta subunit, interation domain]
Chr01.g04168.m1	4558.Sb02g031020.1	93	312	5.4e-41	78.8	80.5	113	4	1	1	93	1	113	172.6	4558.Sb02g031020.1,K,[Stabilizes TBP binding to an archaeal box-A promoter. Also responsible for recruiting RNA polymerase II to the pre- initiation complex (DNA-TBP-TFIIB) (By similarity)],[transcription initiation factor],[TFIIB zinc-binding],[Transcription initiation factor]
Chr01.g01279.m1	4558.Sb01g011025.1	1206	1232	0	100	100	1202	0	0	1	1202	31	1232	2335.5	4558.Sb01g011025.1,P,[ethylene-insensitive protein 2],[solute carrier family 11 (proton-coupled divalent metal ion transporters), member],[ethylene-insensitive protein],[Natural resistance-associated macrophage protein],[H( )-stimulated, divalent metal cation uptake system (By similarity)]
Chr01.g05198.m1	4558.Sb01g043470.1	694	598	2.3e-309	95.9	96.6	615	8	1	80	694	1	598	1067	4558.Sb01g043470.1,S,[BTB (POZ) domain-containing protein],[BTB POZ domain-containing protein],[NPH3 family]
Chr01.g03536.m1	4558.Sb01g028520.1	720	720	0	100	100	720	0	0	1	720	1	720	1443.3	4558.Sb01g028520.1,J,[Component of the eukaryotic translation initiation factor 3 (eIF-3) complex, which is involved in protein synthesis and, together with other initiation factors, stimulates binding of mRNA and methionyl-tRNAi to the 40S ribosome (By similarity)]
Chr01.g03524.m1	4558.Sb01g028450.1	353	353	8.9e-161	100	100	353	0	0	1	353	1	353	572.4	4558.Sb01g028450.1,S,[NAC domain containing protein],[No apical meristem (NAM) protein]
Chr01.g05505.m1	4558.Sb01g046290.1	529	529	1.9e-268	100	100	529	0	0	1	529	1	529	930.6	4558.Sb01g046290.1,Q,[3-ketoacyl-CoA synthase],[3-ketoacyl-coa synthase],[synthase]
Chr01.g00629.m1	4558.Sb01g005320.1	140	140	9.3e-45	100	100	140	0	0	1	140	1	140	185.7	4558.Sb01g005320.1,S,[NA]
Chr01.g01382.m1	4558.Sb01g012000.1	585	463	1.2e-255	93.2	93.2	497	0	1	89	585	1	463	888.3	4558.Sb01g012000.1,OES,[Ankyrin repeat],[tetratricopeptide repeat domain],[Ankyrin Repeat]
Chr01.g05806.m1	4558.Sb01g049000.1	670	670	0	100	100	670	0	0	1	670	1	670	1313.9	4558.Sb01g049000.1,US,[Endomembrane protein 70],[transmembrane 9 superfamily]
Chr01.g04423.m1	4558.Sb01g036205.1	170	153	5e-69	100	100	137	0	0	1	137	1	137	266.5	4558.Sb01g036205.1,S,[NA]
Chr01.g04550.m1	4558.Sb01g037460.1	637	637	0	99.7	99.8	637	2	0	1	637	1	637	1293.1	4558.Sb01g037460.1,S,[Pfam:DUF231]
Chr01.g02289.m1	4558.Sb01g020000.1	383	352	4.6e-203	100	100	352	0	0	32	383	1	352	713	4558.Sb01g020000.1,S,[GDSL esterase lipase],[GDSL-like Lipase/Acylhydrolase]
Chr01.g03365.m1	4558.Sb01g027390.1	1159	1159	0	100	100	1159	0	0	1	1159	1	1159	1978	4558.Sb01g027390.1,S,[NA]
Chr01.g02861.m1	39947.LOC_Os09g05080.1	615	1629	9.5e-134	74.4	84.2	317	79	1	68	382	430	746	483.4	39947.LOC_Os09g05080.1,CL,[Retrotransposon protein]
Chr01.g00842.m1	4558.Sb01g013990.1	460	487	8.1e-263	94.5	94.5	487	0	1	1	460	1	487	911.8	4558.Sb01g013990.1,SU,[PPR repeat],[Pentatricopeptide repeat-containing protein]
Chr01.g01270.m1	4558.Sb01g010960.1	278	278	4.7e-125	100	100	278	0	0	1	278	1	278	453.4	4558.Sb01g010960.1,I,[elongation of fatty acids protein],[elongation of very long chain fatty acids protein],[GNS1 SUR4 membrane family protein],[GNS1/SUR4 family]
Chr01.g00362.m1	4558.Sb01g002800.1	436	436	8.6e-182	100	100	338	0	0	99	436	99	436	642.5	4558.Sb01g002800.1,T,[receptor-like protein kinase],[Serine Threonine protein kinase],[STYKc]
Chr01.g00444.m1	4558.Sb01g003580.1	208	208	1.7e-103	100	100	208	0	0	1	208	1	208	381.3	4558.Sb01g003580.1,S,[Pfam:DUF567]
Chr01.g00236.m3	4558.Sb01g001640.1	408	408	3.3e-167	100	100	323	0	0	1	323	1	323	594	4558.Sb01g001640.1,A,[S. cerevisiae],[RNA-binding protein Luc7-like]
Chr01.g04285.m1	4558.Sb01g021625.1	300	1001	5e-120	97.2	97.7	216	6	0	65	280	126	341	436.8	4558.Sb01g021625.1,S,[CACTA, En Spm sub-class]
Chr01.g00620.m1	4558.Sb01g005230.1	169	169	6.4e-16	100	100	46	0	0	1	46	1	46	90.1	4558.Sb01g005230.1,S,[NA]
Chr01.g05728.m1	4558.Sb01g048290.1	905	905	0	100	100	905	0	0	1	905	1	905	1714.9	4558.Sb01g048290.1,KS,[RWP-RK domain-containing protein],[RWP-RK domain]
Chr01.g04797.m1	4558.Sb01g039610.1	448	448	6.2e-244	100	100	448	0	0	1	448	1	448	849	4558.Sb01g039610.1,OS,[Ankyrin repeat],[Ankyrin Repeat]
Chr01.g00147.m1	4558.Sb01g000730.1	254	527	9.5e-80	46.9	47.1	527	7	1	1	254	1	527	302.8	4558.Sb01g000730.1,K,[heat stress transcription factor],[HSF-type DNA-binding],[Transcription factor],[transcription factor]
Chr01.g04567.m1	4558.Sb01g037580.1	347	176	2.8e-66	72.5	72.5	211	0	2	1	211	1	153	258.5	4558.Sb01g037580.1,T,[Universal stress protein],[universal stress protein]
[truncated: 29,210 more rows]

[truncated: 5 more sheets: TABLE S11, TABLE S12, TABLE S13, TABLE S14, TABLE S15]
